# Supplementary material for: Effect of Mannan-rich fraction supplementation on commercial broiler intestinum tenue and cecum microbiota
Source: Anim Microbiome. 2022 Dec 19;4:66. doi: 10.1186/s42523-022-00208-6 (PMC9762088; doi:10.1186/s42523-022-00208-6)
Supplement: Supplementary file 1 — Additional file 1: Tables S1–S22. [file 42523_2022_208_MOESM1_ESM.xlsx]

## Sheet: 1. Raw Phylum
	Control	Control	Control	Control	Control	Control	Control	Control	Control	Control	Control	Control	Control	Control	Control	Control	Control	Control	Control	Control	Control	Control	Control	Control	Control	Control	Control	Control	Control	Control	Control	Control	Control	Control	Control	Control	Control	Control	Control	Control	Control	Control	Control	Control	Control	Control	Control	Control	MRF
	Cecum	Cecum	Cecum	Cecum	Cecum	Cecum	Cecum	Cecum	Cecum	Cecum	Cecum	Cecum	Duodenum	Duodenum	Duodenum	Duodenum	Duodenum	Duodenum	Duodenum	Duodenum	Duodenum	Duodenum	Duodenum	Duodenum	Ileum	Ileum	Ileum	Ileum	Ileum	Ileum	Ileum	Ileum	Ileum	Ileum	Ileum	Ileum	Jejunum	Jejunum	Jejunum	Jejunum	Jejunum	Jejunum	Jejunum	Jejunum	Jejunum	Jejunum	Jejunum	Jejunum	Cecum
	1	2	3	4	5	6	7	8	9	10	11	12	1	2	3	4	5	6	7	8	9	10	11	12	1	2	3	4	5	6	7	8	9	10	11	12	1	2	3	4	5	6	7	8	9	10	11	12	1
Actinobacteria	17520.5	1692.57	14249.7	8602.29	17678.4	20015.5	3288.54	10316	11147.8	18919	4536.08	3596.6	10300.9	25087.9	7688.76	15733.4	6307.38	7274.94	8527.67	5313.39	7469.12	6755.39	15837.5	17537.6	3870.11	25616	4001.53	6064.71	6586.87	3256.06	2501.91	10209.1	4181.21	2635.39	19125.9	5281.79	5502.38	25084.3	8270.84	8402.15	7348.68	4747.56	3159.55	3238.48	6947	5776.9	15021.7	14040.5	346.586
Bacteroidetes	2023.91	19435.8	3952.4	16175.1	1131.18	2211.25	7250.72	14833.4	2147.26	6045.67	30623.5	23252.2	248.389	14.6782	16.4365	299.818	22.3138	12.1173	108.397	41.0527	14.5374	19.6886	16.4361	1178.5	2.39635	1.41909	0	10.8882	2.8155	0	9.7275	0	2.76718	0	0	0	1.03975	0	5.91197	2.25986	15.2843	0	7.02435	4.92544	0	0	9.78979	1.09264	3660.61
Candidatus_Wolfebacteria	0	0	0	0	0	0	0	0	0	0	0	0	0	0	1.17404	0	3.71897	0	0	0	0	0	0	0	0	0	0	0	0	0	0	0	0	0	0	0	0	0	0	0	0	0	0	0	0	0	0	0	0
Chlamydiae	0	0	0	0	0	0	0	3.2359	0	0	0	0	0	0	4.69614	1.18039	0	1.51467	2.85254	1.46617	3.11516	2.18763	6.84836	1.11075	1.19818	0	1.53022	0	0	2.07261	3.891	0	5.53436	0	1.57467	1.2987	0	1.24494	3.54718	2.25986	0	3.26293	5.61948	0	4.45892	3.5225	2.79708	1.09264	0
Cyanobacteria	0	0	0	0	0	0	0	0	0	0	0	0	0	0	0	0	0	0	0	0	0	0	0	0	0	0	0	0	0	0	0	0	0	0	0	0	0	0	0	0	0	0	0	0	1.48631	0	0	0	0
Firmicutes	27644.2	30825.2	33292.5	25815.4	32162.4	29296.4	39493.8	25735.1	37894	26503	16149.1	24868.7	32243.9	24076.6	40980.9	29696.2	27868.1	42375.8	39924.2	40821	42973.7	43834.6	33655.6	31478.6	46933.7	26060.2	46736	43714.7	35876.6	48577.8	49230.9	35565.3	47538.7	46471.2	31239.8	45215.4	46196.3	26965.4	42478.7	39686.5	35056	47230.9	48598.7	45546.8	44617.4	45540.1	35338.3	37579.3	46584.5
Fusobacteria	0	0	0	0	0	0	0	0	0	0	0	0	0	0	0	0	0	0	0	0	0	0	0	0	0	0	0	0	0	0	0	0	0	0	0	0	0	0	0	0	0	0	0	0	0	0	0	0	0
Planctomycetes	0	0	0	0	0	0	0	0	0	0	0	0	0	0	0	0	0	0	0	0	0	0	0	0	0	0	0	0	0	0	0	0	0	0	0	0	0	0	0	0	0	0	0	0	0	0	0	0	0
Proteobacteria	4964.38	199.387	658.395	1560.18	1180.96	629.886	2119.92	1265.24	964.017	685.347	844.335	435.544	9359.9	2973.8	3459.88	6422.48	17951.5	2488.6	3589.92	5976.09	1692.57	1541.18	2636.62	1957.14	1345.55	475.395	1413.92	2362.73	9686.74	317.109	406.609	6378.68	424.762	3046.37	1785.67	1654.54	453.333	102.085	1394.04	4059.83	9733.03	171.304	382.125	3362.84	582.632	832.485	1780.34	531.025	1561.29
Synergistetes	0	0	0	0	0	0	0	0	0	0	0	0	0	0	0	0	0	0	0	0	0	0	0	0	0	0	0	0	0	0	0	0	0	0	0	0	0	0	0	0	0	0	0	0	0	0	0	0	0
Tenericutes	0	0	0	0	0	0	0	0	0	0	0	0	0	0	1.17404	0	0	0	0	0	0	0	0	0	0	0	0	0	0	0	0	0	0	0	0	0	0	0	0	0	0	0	0	0	0	0	0	0	0
[truncated: 47 more columns]

## Sheet: 2. Raw Class
	Control	Control	Control	Control	Control	Control	Control	Control	Control	Control	Control	Control	Control	Control	Control	Control	Control	Control	Control	Control	Control	Control	Control	Control	Control	Control	Control	Control	Control	Control	Control	Control	Control	Control	Control	Control	Control	Control	Control	Control	Control	Control	Control	Control	Control	Control	Control	Control	MRF
	Cecum	Cecum	Cecum	Cecum	Cecum	Cecum	Cecum	Cecum	Cecum	Cecum	Cecum	Cecum	Duodenum	Duodenum	Duodenum	Duodenum	Duodenum	Duodenum	Duodenum	Duodenum	Duodenum	Duodenum	Duodenum	Duodenum	Ileum	Ileum	Ileum	Ileum	Ileum	Ileum	Ileum	Ileum	Ileum	Ileum	Ileum	Ileum	Jejunum	Jejunum	Jejunum	Jejunum	Jejunum	Jejunum	Jejunum	Jejunum	Jejunum	Jejunum	Jejunum	Jejunum	Cecum
	1	2	3	4	5	6	7	8	9	10	11	12	1	2	3	4	5	6	7	8	9	10	11	12	1	2	3	4	5	6	7	8	9	10	11	12	1	2	3	4	5	6	7	8	9	10	11	12	1
Actinobacteria;Actinobacteria	21800.2	2158.79	18666.5	10513.7	23051.6	25016.4	4495.78	12072.2	14119.6	23225.7	5104.2	4373.15	10904.3	25123.6	7725.88	16305.1	6345.31	7351.56	8733.82	6024.75	7492.55	6858.07	15958.9	17795.6	3939.66	25752.6	4132.19	6219.85	7456.35	3275.34	2508.75	10840.8	4186.67	2874.02	19577.7	5348.8	6370.24	25094.7	8315.87	8676.68	7806.69	4773.81	3164.77	3838.8	7164.54	5976.78	16071.1	14108.9	474.773
Actinobacteria;Coriobacteriia	10.3258	19.9624	13.2782	7.82078	3.60688	6.64535	9.92445	3.78795	3.8048	5.27618	8.91563	5.46644	0	0	0	0	0	0	0	0	6.25509	0	0	0	0	0	0	0	0	0	0	0	0	0	0	0	0	0	0	0	0	0	0	4.38386	0	0	0	0	4.56512
Bacteroidetes;Bacteroidia	2519.48	25018.6	5181.14	19784	1475.21	2764.47	9934.38	17363.9	2720.43	7423.58	34519.1	28308	262.941	14.699	16.5159	310.713	22.448	12.2449	111.017	46.5489	14.5952	19.9879	13.8017	1195.84	2.43942	1.42666	0	11.1667	3.18715	0	9.75409	0	2.7708	0	0	0	1.20375	0	5.94415	2.3337	16.2369	0	7.03594	5.84514	0	0	10.4737	1.09797	5062.72
Bacteroidetes;Cytophagia	0	0	0	0	0	0	0	0	0	0	0	0	0	0	0	0	0	0	0	0	0	0	2.76034	0	0	0	0	0	0	0	0	0	0	0	0	0	0	0	0	0	0	0	0	0	0	0	0	0	0
Bacteroidetes;Flavobacteriia	0	0	0	0	0	0	0	0	0	0	0	0	0	0	0	0	0	0	0	0	0	0	0	0	0	0	0	0	0	0	0	0	0	0	0	0	0	0	0	0	0	0	0	0	0	0	0	0	0
Bacteroidetes;Sphingobacteriia	0	0	0	0	0	0	0	0	0	0	0	0	0	0	0	0	0	0	0	0	0	0	0	0	0	0	0	0	0	0	0	0	0	0	0	0	0	0	0	0	0	0	0	0	0	0	0	0	0
Candidatus_Wolfebacteria;Incertae_sedis	0	0	0	0	0	0	0	0	0	0	0	0	0	0	1.1797	0	3.74134	0	0	0	0	0	0	0	0	0	0	0	0	0	0	0	0	0	0	0	0	0	0	0	0	0	0	0	0	0	0	0	0
Chlamydiae;Chlamydiia	0	0	0	0	0	0	0	3.78795	0	0	0	0	0	0	4.71882	1.22328	0	1.53062	2.9215	1.66246	3.12754	2.22088	6.90085	1.12709	1.21971	0	1.58019	0	0	2.08488	3.90163	0	5.54159	0	1.61186	1.31517	0	1.24545	3.56649	2.3337	0	3.28097	5.62875	0	4.59855	3.64438	2.99248	1.09797	0
Cyanobacteria;Incertae_sedis	0	0	0	0	0	0	0	0	0	0	0	0	0	0	0	0	0	0	0	0	0	0	0	0	0	0	0	0	0	0	0	0	0	0	0	0	0	0	0	0	0	0	0	0	1.44268	0	0	0	0
Firmicutes;Incertae_sedis	64.536	82.7014	151.371	125.133	364.295	89.7123	132.326	348.491	232.093	63.3142	46.8071	136.661	64.9619	5.8796	0	12.2328	0	0	21.9112	4.98738	0	0	0	16.9064	0	0	0	0	1.59358	0	3.90163	0	0	0	0	0	0	0	0	0	3.24738	0	0	0	0	0	0	0	283.038
Firmicutes;Bacilli	921.573	450.58	1173.79	1053.2	176.737	2505.3	3003.8	6405.42	11486.7	1100.08	704.335	595.842	26097.7	23912.4	40518.1	25797.7	27205.2	41387.9	37577.8	28118.8	42602.4	42439.8	32870.1	29916.4	45340.3	25474.4	43834.4	41362.9	22710.1	48062.6	48988.9	29371.4	47423.6	38401	28774.9	44068.7	32095.5	26920.5	41971.7	36551.5	28776.6	46742.3	48455.1	28731.8	41767.1	42424.2	28332.8	37099.3	12029.1
Firmicutes;Clostridia	20432.3	23968.9	25941.9	18617.5	25379.1	20876.6	30884.9	14235.7	22273.9	19018.6	10615.1	18143.5	4888.57	118.497	402.914	3032.23	501.916	878.811	2017.18	11171.7	331.68	1268.29	639.55	1227.66	1499.68	445.118	2724.73	2134.56	11014.8	493.955	228.095	5163.7	109.127	7555.76	1970.94	1058.61	13161.2	34.4895	454.316	2726.48	5200.8	461.355	137.688	15581.4	2612.93	2887.1	5829.36	406.756	31961.5
Firmicutes;Erysipelotrichia	224.585	196.772	161.994	143.381	162.31	106.326	787.34	238.641	95.1201	474.856	202.831	60.1309	26.2941	0	5.89852	37.9217	14.9654	6.12247	11.686	8.31229	3.12754	0	4.14051	7.88963	0	1.42666	0	1.39584	1.59358	0	1.95082	3.74014	0	0	0	0	0	0	0	1.16685	9.74213	0	0	0	0	0	1.49624	1.09797	178.04
Firmicutes;Tissierellia	0	0	0	0	0	0	0	0	0	0	0	0	0	0	0	0	0	0	0	0	0	0	0	5.63545	0	0	0	0	0	0	0	0	0	0	0	0	0	0	0	0	0	0	0	0	1.53285	0	0	1.09797	0
Fusobacteria;Fusobacteriia	0	0	0	0	0	0	0	0	0	0	0	0	0	0	0	0	0	0	0	0	0	0	0	0	0	0	0	0	0	0	0	0	0	0	0	0	0	0	0	0	0	0	0	0	0	0	0	0	0
Planctomycetes;Phycisphaerae	0	0	0	0	0	0	0	0	0	0	0	0	0	0	0	0	0	0	0	0	0	0	0	0	0	0	0	0	0	0	0	0	0	0	0	0	0	0	0	0	0	0	0	0	0	0	0	0	0
Proteobacteria;Alphaproteobacteria	0	0	0	0	0	0	0	0	0	0	2.22891	2.73322	0	0	0	9.78623	1.87067	0	0	0	0	0	0	0	0	0	0	0	0	0	0	0	0	0	0	0	3.61125	0	1.18883	4.66739	9.74213	0	0	0	0	0	2.99248	0	0
Proteobacteria;Betaproteobacteria	0	0	0	2.60693	0	0	0	0	0	0	0	0	20.1073	7.34951	42.4694	40.3682	190.808	47.4492	7.30374	44.8864	23.9778	0	30.3637	4.50836	0	0	0	20.9376	4.78073	0	0	0	1.3854	0	6.44744	2.63034	3.61125	0	27.3431	187.863	112.034	1.64048	7.03594	20.458	4.59855	6.07396	38.9023	1.09797	9.13024
Proteobacteria;Deltaproteobacteria	273.632	208.179	217.762	299.797	43.2826	262.491	274.577	257.58	102.73	110.8	220.662	308.854	0	0	0	17.1259	0	3.06124	0	0	0	0	0	5.63545	0	0	0	0	0	0	0	0	0	0	0	0	0	0	0	0	0	0	0	0	0	0	0	0	0
Proteobacteria;Gammaproteobacteria	5906.33	48.4801	645.319	1605.87	1496.86	524.983	2629.98	1223.51	1118.61	730.751	728.853	218.658	9888.13	2970.67	3434.12	6588.58	17866.8	2464.3	3669.4	6731.3	1675.32	1564.61	2626.46	1975.79	1369.73	477.931	1460.09	2402.24	10960.6	318.986	407.721	6773.4	423.932	3322.22	1821.4	1672.9	517.612	102.127	1373.1	3999.96	10217.9	170.61	375.719	3970.31	596.278	855.214	1862.82	532.516	2150.17
Synergistetes;Synergistia	0	0	0	0	0	0	0	0	0	0	0	0	0	0	0	0	0	0	0	0	0	0	0	0	0	0	0	0	0	0	0	0	0	0	0	0	0	0	0	0	0	0	0	0	0	0	0	0	0
Tenericutes;Mollicutes	0	0	0	0	0	0	0	0	0	0	0	0	0	0	1.1797	0	0	0	0	0	0	0	0	0	0	0	0	0	0	0	0	0	0	0	0	0	0	0	0	0	0	0	0	0	0	0	0	0	0
[truncated: 47 more columns]

## Sheet: 3. Raw Order
	Control	Control	Control	Control	Control	Control	Control	Control	Control	Control	Control	Control	Control	Control	Control	Control	Control	Control	Control	Control	Control	Control	Control	Control	Control	Control	Control	Control	Control	Control	Control	Control	Control	Control	Control	Control	Control	Control	Control	Control	Control	Control	Control	Control	Control	Control	Control	Control	MRF
	Cecum	Cecum	Cecum	Cecum	Cecum	Cecum	Cecum	Cecum	Cecum	Cecum	Cecum	Cecum	Duodenum	Duodenum	Duodenum	Duodenum	Duodenum	Duodenum	Duodenum	Duodenum	Duodenum	Duodenum	Duodenum	Duodenum	Ileum	Ileum	Ileum	Ileum	Ileum	Ileum	Ileum	Ileum	Ileum	Ileum	Ileum	Ileum	Jejunum	Jejunum	Jejunum	Jejunum	Jejunum	Jejunum	Jejunum	Jejunum	Jejunum	Jejunum	Jejunum	Jejunum	Cecum
	1	2	3	4	5	6	7	8	9	10	11	12	1	2	3	4	5	6	7	8	9	10	11	12	1	2	3	4	5	6	7	8	9	10	11	12	1	2	3	4	5	6	7	8	9	10	11	12	1
Actinobacteria;Actinobacteria;Incertae_sedis	16.5894	0	0	10.657	99.5656	13.2887	0	12.9436	0	2.14842	0	0	4.39605	0	0	4.73206	0	0	7.14076	0	0	0	0	0	0	0	1.53119	1.36765	1.41133	0	0	0	0	0	1.57505	0	0	0	0	0	1.56668	0	0	0	0	0	0	0	0
Actinobacteria;Actinobacteria;Actinomycetales	0	0	0	0	0	0	0	0	0	0	0	0	0	0	0	0	0	0	0	0	0	0	0	0	0	0	0	1.36765	0	0	0	10.5701	0	0	0	0	0	0	0	0	1.56668	0	0	1.23579	0	0	0	0	0
Actinobacteria;Actinobacteria;Bifidobacteriales	17491.5	1677.07	14239.7	8578.85	17559.5	19978.3	3281.29	10299.9	11132.7	18912.6	4528.17	3589.87	9775.35	25081.8	7654.3	15423	4428.06	7230.3	8083.35	4942.47	7157.71	6734.86	15803.5	17550.3	3656.75	25608.6	3707.01	3851.31	4150.71	3152.58	2392.32	6296.27	3986.69	2615.69	19111.6	5271.66	5483.69	25081.5	8177.8	6605.78	4527.71	4736.23	3070.7	2905.34	6216.05	5765.43	15045.6	14042.8	339.993
Actinobacteria;Actinobacteria;Corynebacteriales	4.14736	0	0	2.13139	16.5943	13.2887	0	0	6.00633	0	0	0	347.288	14.6952	35.2841	150.243	1072.85	56.2492	265.636	274.745	282.651	14.227	24.6802	8.89861	118.733	9.93682	186.805	1873.69	1639.96	97.4172	73.9693	2839.84	148.065	9.76461	7.87524	11.7032	9.36316	7.47213	85.445	1151.6	2281.09	6.52822	74.5179	305.24	581.315	9.39952	12.634	13.1261	0
Actinobacteria;Actinobacteria;Kineosporiales	0	0	0	0	0	0	0	0	0	0	0	0	0	0	0	0	0	0	0	0	0	0	0	0	0	0	0	1.36765	1.41133	0	0	0	0	0	0	0	0	0	0	0	0	0	0	0	0	0	0	0	0
Actinobacteria;Actinobacteria;Micrococcales	0	0	0	4.26278	0	5.3155	0	0	6.00633	0	0	2.24507	191.961	20.5733	12.9375	190.465	850.038	15.2025	179.947	102.846	25.9789	9.84948	23.309	3.33698	98.3449	5.67819	107.183	365.163	794.576	6.21812	36.9846	1064.06	47.0488	12.2058	7.87524	5.20144	12.4842	1.24536	36.7888	703.251	706.574	6.52822	16.872	30.8947	151.647	5.8747	19.6528	0	0
Actinobacteria;Actinobacteria;Nakamurellales	0	0	0	0	0	0	0	0	0	0	0	0	11.7228	0	0	0	0	0	0	0	0	0	0	0	0	0	0	0	0	0	0	0	0	0	0	0	0	0	0	0	0	0	0	0	0	0	0	0	0
Actinobacteria;Actinobacteria;Propionibacteriales	0	0	0	0	0	0	0	0	0	0	0	0	0	0	0	0	0	0	2.85631	4.40767	2.07831	0	2.74224	0	0	0	1.53119	0	1.41133	0	0	0	0	0	1.57505	0	0	0	0	1.13795	0	0	0	3.70737	0	0	0	0	3.30091
Actinobacteria;Actinobacteria;Streptomycetales	0	0	0	0	0	0	0	0	0	0	0	0	0	0	0	0	0	0	0	0	0	0	0	0	0	0	0	0	0	0	0	1.76169	0	0	0	0	0	2.49071	1.18674	0	0	0	0	0	0	0	0	0	0
Actinobacteria;Actinobacteria;Streptosporangiales	0	0	0	0	0	0	0	0	0	0	0	0	0	0	0	0	0	0	0	0	0	0	0	0	0	0	0	0	14.1133	0	0	0	0	0	0	0	0	0	0	0	14.1001	0	0	0	0	0	0	0	0
Actinobacteria;Coriobacteriia;Coriobacteriales	0	0	0	0	0	0	0	0	0	0	0	0	0	0	0	0	0	0	0	0	0	0	0	0	0	0	0	0	0	0	0	0	0	0	0	0	0	0	0	0	0	0	0	0	0	0	0	0	0
Actinobacteria;Coriobacteriia;Eggerthellales	8.29471	15.5079	10.1292	6.39417	2.76571	5.3155	7.24347	3.2359	3.00317	4.29685	7.90946	4.49014	0	0	0	0	0	0	0	0	6.23494	0	0	0	0	0	0	0	0	0	0	0	0	0	0	0	0	0	0	0	0	0	0	3.70737	0	0	0	0	3.30091
Bacteroidetes;Bacteroidia;Bacteroidales	2023.91	19435.8	3952.43	16175.1	1131.18	2211.25	7250.72	14833.4	2147.26	6045.67	30623.5	23252.2	249.11	14.6952	16.4659	299.303	18.7233	12.162	108.54	41.1382	14.5482	19.699	10.969	1180.18	2.39866	1.41955	0	10.9412	2.82265	0	9.7328	0	2.76757	0	0	0	1.04035	0	4.74694	0	15.6668	0	7.02999	3.70737	0	0	7.01887	1.09385	3660.71
Bacteroidetes;Bacteroidia;Marinilabiliales	0	0	0	0	0	0	0	0	0	0	0	0	0	0	0	1.18302	3.74466	0	0	0	0	0	2.74224	0	0	0	0	0	0	0	0	0	0	0	0	0	0	0	1.18674	2.27589	0	0	0	1.23579	0	0	2.80755	0	0
Bacteroidetes;Cytophagia;Cytophagales	0	0	0	0	0	0	0	0	0	0	0	0	0	0	0	0	0	0	0	0	0	0	2.74224	0	0	0	0	0	0	0	0	0	0	0	0	0	0	0	0	0	0	0	0	0	0	0	0	0	0
Bacteroidetes;Flavobacteriia;Flavobacteriales	0	0	0	0	0	0	0	0	0	0	0	0	0	0	0	0	0	0	0	0	0	0	0	0	0	0	0	0	0	0	0	0	0	0	0	0	0	0	0	0	0	0	0	0	0	0	0	0	0
Bacteroidetes;Sphingobacteriia;Sphingobacteriales	0	0	0	0	0	0	0	0	0	0	0	0	0	0	0	0	0	0	0	0	0	0	0	0	0	0	0	0	0	0	0	0	0	0	0	0	0	0	0	0	0	0	0	0	0	0	0	0	0
Candidatus_Wolfebacteria;Incertae_sedis;Incertae_sedis	0	0	0	0	0	0	0	0	0	0	0	0	0	0	1.17614	0	3.74466	0	0	0	0	0	0	0	0	0	0	0	0	0	0	0	0	0	0	0	0	0	0	0	0	0	0	0	0	0	0	0	0
Chlamydiae;Chlamydiia;Chlamydiales	0	0	0	0	0	0	0	3.2359	0	0	0	0	0	0	4.70455	1.18302	0	1.52025	2.85631	1.46922	3.11747	2.18877	6.8556	1.11233	1.19933	0	1.53119	0	0	2.07271	3.89312	0	5.53515	0	1.57505	1.30036	0	1.24536	3.56021	2.27589	0	3.26411	5.624	0	4.46022	3.52482	2.80755	1.09385	0
Cyanobacteria;Incertae_sedis;Synechococcales	0	0	0	0	0	0	0	0	0	0	0	0	0	0	0	0	0	0	0	0	0	0	0	0	0	0	0	0	0	0	0	0	0	0	0	0	0	0	0	0	0	0	0	0	1.48674	0	0	0	0
Firmicutes;Incertae_sedis;Incertae_sedis	51.8419	64.2469	115.473	102.307	279.337	71.7592	96.5796	297.703	183.193	51.5622	41.5247	112.254	61.5447	5.87808	0	11.8302	0	0	21.4223	4.40767	0	0	0	16.6849	0	0	0	0	1.41133	0	3.89312	0	0	0	0	0	0	0	0	0	3.13337	0	0	0	0	0	0	0	204.656
Firmicutes;Bacilli;Incertae_sedis	0	0	0	0	0	0	0	0	0	0	0	0	0	0	0	0	0	0	0	0	0	0	0	0	0	0	0	0	0	0	0	0	0	0	0	0	0	0	0	0	1.56668	0	0	0	0	0	0	0	0
Firmicutes;Bacilli;Bacillales	2.07368	4.43082	0	6.39417	11.0628	23.9197	7.24347	0	9.0095	2.14842	1.97736	0	685.784	19.1038	164.659	582.044	4570.36	74.4921	1295.33	514.228	300.316	28.4541	27.4224	28.9205	127.129	8.51728	200.586	798.71	4380.75	20.7271	202.442	1745.83	146.681	4.8823	7.87524	9.10252	31.2105	7.47213	134.101	3515.12	6935.71	9.79234	132.164	334.899	695.794	15.2742	16.8453	13.1261	3.30091
Firmicutes;Bacilli;Lactobacillales	738.229	345.604	895.424	854.688	124.457	1980.02	2185.11	5471.91	9057.55	893.745	622.87	489.425	24039.1	23887.1	40231	24366.6	22658.9	41033	35443.9	24336.2	42164.8	41797.9	32627.2	29495.6	44455.5	25338.9	42274.7	39729	15732	47761.4	48679.6	25923.2	47221.7	35238	28109.9	43563.3	27707.7	26910.9	41763.6	32131.1	20829.1	46492.4	48282	23963.2	39814.9	41017.2	26565	36946.8	8694.59
Firmicutes;Clostridia;Incertae_sedis	215.663	175.018	461.893	287.738	376.137	127.572	613.281	203.862	405.428	274.998	278.808	195.321	108.436	0	7.05683	34.3074	11.234	10.6417	57.1261	0	7.2741	1.09439	16.4534	26.6958	0	0	1.53119	0	0	0	0	1.76169	0	0	0	0	0	0	0	2.27589	4.70005	0	0	0	0	0	0	0	607.367
Firmicutes;Clostridia;Clostridiales	26456	30083.1	31696.4	24447.1	31247	27008	36017	19557.8	28163.7	24893.8	15024	24022.3	7417.6	192.507	645.7	4730.88	805.102	1407.75	3147.65	16043.9	529.97	2030.09	1016	1942.12	2396.26	719.71	4288.87	3398.62	15852	797.992	369.846	7902.93	177.125	11268.4	3129.62	1700.87	18483.9	56.041	736.963	4318.51	8149.89	745.85	223.554	21412.5	4118.27	4537.62	8887.29	658.495	36947
Firmicutes;Erysipelotrichia;Erysipelotrichales	180.41	152.863	123.577	117.226	124.457	85.048	574.649	203.862	75.0792	386.716	179.94	49.3916	24.911	0	5.88069	36.6735	14.9786	6.08099	11.4252	7.34611	3.11747	0	4.11336	7.78629	0	1.41955	0	1.36765	1.41133	0	1.94656	3.52338	0	0	0	0	0	0	0	1.13795	9.4001	0	0	0	0	0	1.40377	1.09385	128.735
Firmicutes;Tissierellia;Incertae_sedis	0	0	0	0	0	0	0	0	0	0	0	0	0	0	0	0	0	0	0	0	0	0	0	0	0	0	0	0	0	0	0	0	0	0	0	0	0	0	0	0	0	0	0	0	0	0	0	0	0
Firmicutes;Tissierellia;Tissierellales	0	0	0	0	0	0	0	0	0	0	0	0	0	0	0	0	0	0	0	0	0	0	0	5.56163	0	0	0	0	0	0	0	0	0	0	0	0	0	0	0	0	0	0	0	0	1.48674	0	0	1.09385	0
Fusobacteria;Fusobacteriia;Fusobacteriales	0	0	0	0	0	0	0	0	0	0	0	0	0	0	0	0	0	0	0	0	0	0	0	0	0	0	0	0	0	0	0	0	0	0	0	0	0	0	0	0	0	0	0	0	0	0	0	0	0
Planctomycetes;Phycisphaerae;Phycisphaerales	0	0	0	0	0	0	0	0	0	0	0	0	0	0	0	0	0	0	0	0	0	0	0	0	0	0	0	0	0	0	0	0	0	0	0	0	0	0	0	0	0	0	0	0	0	0	0	0	0
Proteobacteria;Alphaproteobacteria;Rhizobiales	0	0	0	0	0	0	0	0	0	0	0	0	0	0	0	0	1.87233	0	0	0	0	0	0	0	0	0	0	0	0	0	0	0	0	0	0	0	2.0807	0	1.18674	4.55179	9.4001	0	0	0	0	0	2.80755	0	0
Proteobacteria;Alphaproteobacteria;Rhodospirillales	0	0	0	0	0	0	0	0	0	0	1.97736	2.24507	0	0	0	9.46412	0	0	0	0	0	0	0	0	0	0	0	0	0	0	0	0	0	0	0	0	0	0	0	0	0	0	0	0	0	0	0	0	0
Proteobacteria;Alphaproteobacteria;Sphingomonadales	0	0	0	0	0	0	0	0	0	0	0	0	0	0	0	0	0	0	0	0	0	0	0	0	0	0	0	0	0	0	0	0	0	0	0	0	1.04035	0	0	0	0	0	0	0	0	0	0	0	0
Proteobacteria;Betaproteobacteria;Incertae_sedis	0	0	0	0	0	0	0	0	0	0	0	0	10.2575	0	0	0	0	0	0	0	0	0	0	0	0	0	0	0	0	0	0	0	0	0	0	0	0	0	0	0	0	0	0	0	0	0	0	0	0
Proteobacteria;Betaproteobacteria;Burkholderiales	0	0	0	2.13139	0	0	0	0	0	0	0	0	8.7921	7.3476	42.341	39.0395	190.978	47.1277	7.14076	39.669	23.9006	0	30.1646	4.44931	0	0	0	20.5148	4.23398	0	0	0	1.38379	0	6.30019	2.60072	3.12105	0	27.2949	183.209	108.101	1.63206	7.02999	17.301	4.46022	5.8747	36.4981	1.09385	6.60181
Proteobacteria;Betaproteobacteria;Neisseriales	0	0	0	0	0	0	0	0	0	0	0	0	0	0	0	0	0	0	0	0	0	0	0	0	0	0	0	0	0	0	0	0	0	0	0	0	0	0	0	0	0	0	0	0	0	0	0	0	0
Proteobacteria;Deltaproteobacteria;Desulfovibrionales	219.81	161.725	166.119	245.11	33.1885	209.962	200.403	220.041	81.0855	90.2338	195.759	253.693	0	0	0	16.5622	0	3.04049	0	0	0	0	0	5.56163	0	0	0	0	0	0	0	0	0	0	0	0	0	0	0	0	0	0	0	0	0	0	0	0	0
Proteobacteria;Gammaproteobacteria;Aeromonadales	0	0	0	0	0	0	0	0	0	0	0	0	0	0	0	0	0	0	0	0	0	0	0	0	0	0	0	0	0	0	0	0	0	0	0	0	0	0	0	0	0	0	0	0	0	0	0	0	0
Proteobacteria;Gammaproteobacteria;Alteromonadales	0	0	1.62068	0	0	0	0	0	0	0	0	0	604.897	242.177	373.541	464.688	1440.95	768.637	275.348	434.89	154.627	109.439	220.476	296.324	200.528	67.0026	132.295	1016.44	529.529	9.94899	113.679	70.4675	29.8898	179.669	50.4015	267.354	119.848	69.7399	766.157	1480.24	5221.44	75.7274	167.595	750.371	60.6589	137.233	780.498	229.27	5.28145
Proteobacteria;Gammaproteobacteria;Enterobacterales	4740.43	26.5849	480.126	1298.02	1139.47	414.609	1917.11	1045.2	876.925	586.52	642.644	168.38	1151.77	0	98.7956	65.0659	994.207	60.8099	108.54	96.9687	9.35241	36.1148	35.6491	129.03	1091.39	384.697	1220.36	953.254	8953.45	286.033	249.16	6231.09	340.412	2753.62	1645.93	1297.76	250.725	2.49071	334.659	348.212	2447.16	16.3206	47.804	806.97	197.736	334.858	544.664	56.8799	1528.32
Proteobacteria;Gammaproteobacteria;Oceanospirillales	2.07368	0	0	2.13139	2.76571	0	0	0	0	0	0	6.73521	1132.72	470.247	556.313	874.248	2484.58	285.807	491.285	840.395	224.458	203.556	333.182	195.77	0	1.41955	1.53119	9.57357	9.87928	0	1.94656	7.04675	4.15136	1.22058	3.1501	1.30036	11.4439	1.24536	10.6806	244.659	131.601	11.4244	22.496	253.337	37.1685	55.2222	25.2679	24.0646	0
Proteobacteria;Gammaproteobacteria;Pasteurellales	0	0	0	0	0	0	0	0	0	0	0	0	0	0	0	0	0	0	4.28446	0	2.07831	0	0	0	0	0	0	0	0	0	0	0	0	0	0	0	0	0	0	0	0	0	0	0	0	0	0	0	0
Proteobacteria;Gammaproteobacteria;Pseudomonadales	2.07368	11.0771	10.1292	12.7883	2.76571	5.3155	2.41449	0	6.00633	8.5937	3.95473	4.49014	6322.99	2196.93	2298.17	4851.55	12602.7	1138.67	2639.23	4459.09	1240.75	1165.52	1960.7	1254.7	4.79731	5.67819	27.5614	120.353	81.8569	18.6543	13.6259	54.6123	41.5136	69.5728	67.7271	20.8058	35.3719	11.2082	67.6439	1457.71	753.575	47.3296	95.6079	1359.37	267.613	265.536	202.143	162.983	19.8054
Proteobacteria;Gammaproteobacteria;Thiotrichales	0	0	0	0	0	0	0	0	0	0	0	0	4.39605	0	3.52841	0	0	1.52025	0	8.81534	0	0	4.11336	0	0	0	0	0	0	0	0	0	0	0	0	0	0	0	0	0	0	0	0	0	0	0	0	0	0
Proteobacteria;Gammaproteobacteria;Vibrionales	0	0	0	0	2.76571	0	0	0	0	0	0	0	0	0	0	0	0	0	0	0	0	0	0	0	0	0	0	0	0	0	0	0	0	0	0	0	0	0	0	0	0	0	0	0	0	0	0	0	0
Synergistetes;Synergistia;Synergistales	0	0	0	0	0	0	0	0	0	0	0	0	0	0	0	0	0	0	0	0	0	0	0	0	0	0	0	0	0	0	0	0	0	0	0	0	0	0	0	0	0	0	0	0	0	0	0	0	0
Tenericutes;Mollicutes;Mycoplasmatales	0	0	0	0	0	0	0	0	0	0	0	0	0	0	1.17614	0	0	0	0	0	0	0	0	0	0	0	0	0	0	0	0	0	0	0	0	0	0	0	0	0	0	0	0	0	0	0	0	0	0
[truncated: 47 more columns]

## Sheet: 4. Raw Family
	Control	Control	Control	Control	Control	Control	Control	Control	Control	Control	Control	Control	Control	Control	Control	Control	Control	Control	Control	Control	Control	Control	Control	Control	Control	Control	Control	Control	Control	Control	Control	Control	Control	Control	Control	Control	Control	Control	Control	Control	Control	Control	Control	Control	Control	Control	Control	Control	MRF
	Cecum	Cecum	Cecum	Cecum	Cecum	Cecum	Cecum	Cecum	Cecum	Cecum	Cecum	Cecum	Duodenum	Duodenum	Duodenum	Duodenum	Duodenum	Duodenum	Duodenum	Duodenum	Duodenum	Duodenum	Duodenum	Duodenum	Ileum	Ileum	Ileum	Ileum	Ileum	Ileum	Ileum	Ileum	Ileum	Ileum	Ileum	Ileum	Jejunum	Jejunum	Jejunum	Jejunum	Jejunum	Jejunum	Jejunum	Jejunum	Jejunum	Jejunum	Jejunum	Jejunum	Cecum
	1	2	3	4	5	6	7	8	9	10	11	12	1	2	3	4	5	6	7	8	9	10	11	12	1	2	3	4	5	6	7	8	9	10	11	12	1	2	3	4	5	6	7	8	9	10	11	12	1
Actinobacteria;Actinobacteria;Incertae_sedis;Incertae_sedis	8.43123	0	0	6.28052	50.2961	6.75054	0	7.26939	0	1.13748	0	0	2.20596	0	0	2.3754	0	0	3.57523	0	0	0	0	0	0	0	0.765152	0.68063	0.703915	0	0	0	0	0	0.787401	0	0	0	0	0	0.76474	0	0	0	0	0	0	0	0
Actinobacteria;Actinobacteria;Actinomycetales;Actinomycetaceae	0	0	0	0	0	0	0	0	0	0	0	0	0	0	0	0	0	0	0	0	0	0	0	0	0	0	0	1.36126	0	0	0	10.5669	0	0	0	0	0	0	0	0	1.52948	0	0	1.23251	0	0	0	0	0
Actinobacteria;Actinobacteria;Bifidobacteriales;Bifidobacteriaceae	17779.4	2091.31	14750.5	10111.6	17740.5	20297.5	3481.65	11569.2	11347.4	20026.5	6444.59	4633.53	9810.66	25104.7	7653.99	15484.1	4442.17	7210.9	8094.32	4949.59	7159.21	6738.39	15812.4	17734	3653.36	25601	3704.86	3833.31	4140.43	3152.43	2391.22	6294.36	3986.21	2613.52	19108.7	5265.04	5480.69	25073.5	8148.47	6565.78	4420.2	4734.51	3068.52	2897.64	6214.9	5762.16	14992.3	14028.9	348.669
Actinobacteria;Actinobacteria;Corynebacteriales;Incertae_sedis	0	0	0	0	0	0	0	0	0	0	0	0	2.94129	0	0	0	0	0	0	0	0	0	0	0	0	0	0	0	1.40783	0	0	0	0	0	0	0	0	0	0	1.13106	0	0	0	0	0	0	0	0	0
Actinobacteria;Actinobacteria;Corynebacteriales;Corynebacteriaceae	4.21561	0	0	2.51221	16.7654	13.5011	0	0	6.12212	0	0	0	345.601	14.7086	35.2827	150.838	1076.26	56.0982	265.997	275.141	277.513	14.2345	21.9502	8.99175	117.425	9.93387	183.636	1858.12	1621.82	97.4125	73.9351	2809.04	146.664	7.31738	6.29921	11.6885	7.27847	6.2248	85.1385	1132.19	2207.04	6.52585	73.06	300.733	578.234	9.39419	11.1904	13.1132	0
Actinobacteria;Actinobacteria;Corynebacteriales;Dietziaceae	0	0	0	0	0	0	0	0	0	0	0	0	0	0	0	0	0	0	0	0	5.19687	0	1.37189	0	1.19822	0	3.06061	2.72252	12.6705	0	0	29.9396	1.38362	0	0	0	0	0	0	3.39317	15.2948	0	0	3.69754	1.48646	0	0	0	0
Actinobacteria;Actinobacteria;Corynebacteriales;Mycobacteriaceae	0	0	0	0	0	0	0	0	0	0	0	0	0	0	0	0	0	0	0	0	0	0	1.37189	0	0	0	0	0	0	0	0	0	0	0	1.5748	0	0	0	0	3.39317	0	0	0	0	0	0	0	0	0
Actinobacteria;Actinobacteria;Corynebacteriales;Nocardiaceae	0	0	0	0	0	0	0	0	0	0	0	0	0	0	0	0	0	0	0	0	0	0	0	0	0	0	0	4.08378	0	0	0	0	0	2.43913	0	0	2.07956	1.24496	0	4.52422	4.58844	0	1.405	0	1.48646	0	1.3988	0	0
Actinobacteria;Actinobacteria;Kineosporiales;Kineosporiaceae	0	0	0	0	0	0	0	0	0	0	0	0	0	0	0	0	0	0	0	0	0	0	0	0	0	0	0	1.36126	1.40783	0	0	0	0	0	0	0	0	0	0	0	0	0	0	0	0	0	0	0	0
Actinobacteria;Actinobacteria;Micrococcales;Bogoriellaceae	0	0	0	0	0	0	0	0	0	0	0	0	0	0	0	0	0	0	0	0	0	0	0	0	0	0	0	0	0	0	0	0	0	0	0	0	0	0	0	0.754038	1.01965	0	0	0	0	0	0	0	0
Actinobacteria;Actinobacteria;Micrococcales;Brevibacteriaceae	0	0	0	5.02441	0	5.40043	0	0	0	0	0	2.89776	76.4734	2.94172	8.23262	51.0711	612.325	6.06467	108.687	42.6689	7.27562	9.85465	2.74377	0	49.1268	0	36.7273	132.042	388.561	0	13.6196	385.692	17.9871	0	0	0	1.03978	0	7.09488	351.758	276.836	1.63146	4.215	4.93006	43.1074	0	1.3988	0	0
Actinobacteria;Actinobacteria;Micrococcales;Cellulomonadaceae	0	0	0	0	0	0	0	0	0	0	0	0	0	0	0	0	0	0	0	0	0	0	0	0	0	0	0	0	0	0	0	0	0	0	0	0	0	0	0	2.26211	0	0	0	0	0	0	0	0	0
Actinobacteria;Actinobacteria;Micrococcales;Dermabacteraceae	0	0	0	0	0	0	0	0	6.12212	0	0	0	108.828	5.88345	4.70435	140.149	189.708	6.06467	34.3222	60.325	10.3937	0	0	3.3719	41.9375	0	52.0303	201.467	373.075	6.21782	13.6196	642.821	24.9052	0	1.5748	1.29873	2.07956	0	11.8248	283.895	353.31	0	9.835	18.4877	98.1065	0	0	0	0
Actinobacteria;Actinobacteria;Micrococcales;Microbacteriaceae	0	0	0	0	0	0	0	0	0	0	0	0	7.35321	11.7669	0	0	35.6876	0	28.6018	0	8.31499	0	10.9751	0	4.79286	4.25737	12.2424	19.0577	12.6705	0	9.7283	5.28346	4.15086	9.75651	6.29921	2.59745	8.31825	0	17.7372	47.5044	42.8255	1.63146	2.81	6.16257	5.94585	4.69709	11.1904	0	0
Actinobacteria;Actinobacteria;Micrococcales;Micrococcaceae	0	0	0	0	0	0	0	0	0	0	0	0	0	0	0	0	15.0264	3.03234	8.58055	0	0	0	0	0	1.19822	0	0	8.16756	16.894	0	0	28.1784	0	0	0	0	0	0	0	11.3106	10.7064	3.26293	0	0	4.45938	1.17427	1.3988	0	0
Actinobacteria;Actinobacteria;Micrococcales;Promicromonosporaceae	0	0	0	0	0	0	0	0	0	0	0	0	0	0	0	0	0	0	0	0	0	0	0	0	0	0	0	0	0	0	0	0	0	0	0	0	0	0	0	0	0	0	0	0	0	0	2.79759	0	0
Actinobacteria;Actinobacteria;Micrococcales;Sanguibacteraceae	0	0	0	0	0	0	0	0	0	0	0	0	0	0	0	0	0	0	0	0	0	0	6.40214	0	0.798811	0.946084	4.08081	1.81501	0.938554	0	0	1.1741	0	1.62608	0	0.865819	0.693188	0.829973	0	0.754038	3.05896	0	0	0.821676	0	0	1.86506	0	0
Actinobacteria;Actinobacteria;Nakamurellales;Nakamurellaceae	0	0	0	0	0	0	0	0	0	0	0	0	11.7651	0	0	0	0	0	0	0	0	0	0	0	0	0	0	0	0	0	0	0	0	0	0	0	0	0	0	0	0	0	0	0	0	0	0	0	0
Actinobacteria;Actinobacteria;Propionibacteriales;Nocardioidaceae	0	0	0	0	0	0	0	0	0	0	0	0	0	0	0	0	0	0	0	0	0	0	0	0	0	0	1.5303	0	1.40783	0	0	0	0	0	1.5748	0	0	0	0	0	0	0	0	3.69754	0	0	0	0	0
Actinobacteria;Actinobacteria;Propionibacteriales;Propionibacteriaceae	0	0	0	0	0	0	0	0	0	0	0	0	0	0	0	0	0	0	2.86018	4.41402	2.07875	0	2.74377	0	0	0	0	0	0	0	0	0	0	0	0	0	0	0	0	1.13106	0	0	0	0	0	0	0	0	3.38514
Actinobacteria;Actinobacteria;Streptomycetales;Streptomycetaceae	0	0	0	0	0	0	0	0	0	0	0	0	0	0	0	0	0	0	0	0	0	0	0	0	0	0	0	0	0	0	0	1.76115	0	0	0	0	0	2.48992	1.18248	0	0	0	0	0	0	0	0	0	0
Actinobacteria;Actinobacteria;Streptosporangiales;Nocardiopsaceae	0	0	0	0	0	0	0	0	0	0	0	0	0	0	0	0	0	0	0	0	0	0	0	0	0	0	0	0	14.0783	0	0	0	0	0	0	0	0	0	0	0	13.7653	0	0	0	0	0	0	0	0
Actinobacteria;Coriobacteriia;Coriobacteriales;Incertae_sedis	0	0	0	0	0	0	0	0	0	0	0	0	0	0	0	0	0	0	0	0	0	0	0	0	0	0	0	0	0	0	0	0	0	0	0	0	0	0	0	0	0	0	0	0	0	0	0	0	0
Actinobacteria;Coriobacteriia;Coriobacteriales;Coriobacteriaceae	0	0	0	0	0	0	0	0	0	0	0	0	0	0	0	0	0	0	0	0	0	0	0	0	0	0	0	0	0	0	0	0	0	0	0	0	0	0	0	0	0	0	0	0	0	0	0	0	0
Actinobacteria;Coriobacteriia;Eggerthellales;Eggerthellaceae	8.43123	19.3384	10.4926	7.53662	2.79423	5.40043	7.68576	3.63469	3.06106	4.54993	11.2569	5.79553	0	0	0	0	0	0	0	0	6.23624	0	0	0	0	0	0	0	0	0	0	0	0	0	0	0	0	0	0	0	0	0	0	3.69754	0	0	0	0	3.38514
Bacteroidetes;Bacteroidia;Bacteroidales;Bacteroidaceae	718.762	837.078	705.104	2389.11	463.842	718.257	2029.04	4866.85	642.823	616.516	3430.55	2918.05	79.4147	0	2.35218	64.1358	0	1.51617	37.1824	20.5988	5.19687	0	0	189.951	0	0	0	1.36126	1.40783	0	1.94566	0	1.38362	0	0	0	1.03978	0	0	0	1.52948	0	0	0	0	0	0	0	1655.33
Bacteroidetes;Bacteroidia;Bacteroidales;Barnesiellaceae	585.502	10236.5	1417.67	7365.79	296.808	589.246	2473.11	5088.57	680.235	2392.26	17600.8	12008.3	67.9763	6.53716	5.22706	103.99	8.34798	3.36926	27.3306	9.15501	4.15749	8.75969	4.87782	444.092	1.06508	0.630722	0	4.23503	0.625702	0	3.45896	0	0.614942	0	0	0	0	0	2.10219	0	6.11792	0	3.12222	1.64335	0	0	3.10843	0.485672	919.254
Bacteroidetes;Bacteroidia;Bacteroidales;Odoribacteraceae	0	0	0	0	0	0	0	0	0	0	0	0	0	0	0	0	0	0	0	0	0	0	0	0	0	0	0	0	0	0	0	0	0	0	0	0	0	0	0	0	0	0	0	0	0	0	0	0	0
Bacteroidetes;Bacteroidia;Bacteroidales;Prevotellaceae	0	0	0	0	0	0	0	0	0	0	0	0	0	0	0	0	0	0	0	0	0	0	0	0	0	0	0	0	0	0	0	0	0	0	0	0	0	0	0	0	0	0	0	0	0	0	0	0	0
Bacteroidetes;Bacteroidia;Bacteroidales;Rikenellaceae	21.0781	367.43	199.36	103	11.1769	202.516	99.9149	345.296	15.3053	402.669	551.589	75.3419	17.6477	0	2.35218	2.3754	0	3.03234	10.0106	0	0	0	0	3.3719	0	0	0	0	0	0	0	0	0	0	0	0	0	0	0	0	0	0	0	0	0	0	0	0	30.4662
Bacteroidetes;Bacteroidia;Marinilabiliales;Marinilabiliaceae	0	0	0	0	0	0	0	0	0	0	0	0	0	0	0	1.1877	3.75659	0	0	0	0	0	2.74377	0	0	0	0	0	0	0	0	0	0	0	0	0	0	0	1.18248	2.26211	0	0	0	1.23251	0	0	2.79759	0	0
Bacteroidetes;Cytophagia;Cytophagales;Cytophagaceae	0	0	0	0	0	0	0	0	0	0	0	0	0	0	0	0	0	0	0	0	0	0	2.74377	0	0	0	0	0	0	0	0	0	0	0	0	0	0	0	0	0	0	0	0	0	0	0	0	0	0
Bacteroidetes;Flavobacteriia;Flavobacteriales;Flavobacteriaceae	0	0	0	0	0	0	0	0	0	0	0	0	0	0	0	0	0	0	0	0	0	0	0	0	0	0	0	0	0	0	0	0	0	0	0	0	0	0	0	0	0	0	0	0	0	0	0	0	0
Bacteroidetes;Sphingobacteriia;Sphingobacteriales;Sphingobacteriaceae	0	0	0	0	0	0	0	0	0	0	0	0	0	0	0	0	0	0	0	0	0	0	0	0	0	0	0	0	0	0	0	0	0	0	0	0	0	0	0	0	0	0	0	0	0	0	0	0	0
Candidatus_Wolfebacteria;Incertae_sedis;Incertae_sedis;Incertae_sedis	0	0	0	0	0	0	0	0	0	0	0	0	0	0	1.17609	0	3.75659	0	0	0	0	0	0	0	0	0	0	0	0	0	0	0	0	0	0	0	0	0	0	0	0	0	0	0	0	0	0	0	0
Chlamydiae;Chlamydiia;Chlamydiales;Chlamydiaceae	0	0	0	0	0	0	0	3.63469	0	0	0	0	0	0	4.70435	1.1877	0	1.51617	2.86018	1.47134	3.11812	2.18992	6.85943	1.12397	1.19822	0	1.5303	0	0	2.07261	3.89132	0	5.53449	0	1.5748	1.29873	0	1.24496	3.54744	2.26211	0	3.26293	5.62	0	4.45938	3.52282	2.79759	1.09276	0
Cyanobacteria;Incertae_sedis;Synechococcales;Synechococcaceae	0	0	0	0	0	0	0	0	0	0	0	0	0	0	0	0	0	0	0	0	0	0	0	0	0	0	0	0	0	0	0	0	0	0	0	0	0	0	0	0	0	0	0	0	1.48646	0	0	0	0
Firmicutes;Incertae_sedis;Incertae_sedis;Incertae_sedis	52.6952	80.1164	119.616	120.586	282.217	72.9058	102.477	334.392	186.725	54.5992	59.0988	144.888	61.767	5.88345	0	11.877	0	0	21.4514	4.41402	0	0	0	16.8595	0	0	0	0	1.40783	0	3.89132	0	0	0	0	0	0	0	0	0	3.05896	0	0	0	0	0	0	0	209.878
Firmicutes;Bacilli;Incertae_sedis;Incertae_sedis	0	0	0	0	0	0	0	0	0	0	0	0	0	0	0	0	0	0	0	0	0	0	0	0	0	0	0	0	0	0	0	0	0	0	0	0	0	0	0	0	1.52948	0	0	0	0	0	0	0	0
Firmicutes;Bacilli;Bacillales;Bacillaceae	0	0	0	0	0	0	0	0	0	0	0	0	0	0	0	0	0	0	0	0	0	0	0	0	0	0	0	1.36126	7.03915	2.07261	0	8.80576	0	0	0	0	0	0	2.36496	1.13106	15.2948	1.63146	0	1.23251	0	0	0	0	0
Firmicutes;Bacilli;Bacillales;Paenibacillaceae	0	0	0	0	0	0	0	0	0	0	0	0	0	0	0	0	0	0	0	0	0	0	0	0	0	0	0	0	0	0	0	0	0	0	0	0	0	0	0	2.26211	0	0	0	0	0	0	0	2.18553	0
Firmicutes;Bacilli;Bacillales;Planococcaceae	0	0	0	0	0	0	0	0	0	0	0	0	0	0	0	0	0	0	4.29028	0	0	0	0	0	0	0	0	0	0	0	0	0	0	0	0	0	0	0	0	0	12.2358	0	0	0	0	0	1.3988	0	0
Firmicutes;Bacilli;Bacillales;Staphylococcaceae	2.10781	5.52527	0	7.53662	11.1769	24.3019	7.68576	0	9.18318	2.27497	2.81423	0	688.261	19.1212	164.652	584.349	4584.92	74.2923	1292.8	514.969	300.379	28.469	27.4377	29.2232	127.011	8.51475	200.47	793.615	4362.87	18.6535	202.349	1736.5	146.664	4.87825	7.87401	9.09109	31.1934	7.46976	131.255	3490.44	6743.48	8.15732	132.07	332.779	695.664	15.2656	15.3867	10.9276	3.38514
Firmicutes;Bacilli;Lactobacillales;Aerococcaceae	0	0	0	2.51221	0	0	0	0	0	0	0	0	26.4716	0	10.5848	11.877	0	4.54851	2.86018	47.0829	13.5119	0	0	0	8.38751	0	4.59091	44.9216	9.85481	0	0	191.966	4.15086	0	0	0	2.07956	0	3.54744	65.6013	58.1203	0	4.215	34.5104	41.6209	0	0	0	0
Firmicutes;Bacilli;Lactobacillales;Carnobacteriaceae	16.8625	13.8132	8.3941	17.5854	11.1769	16.2013	5.12384	21.8082	9.18318	11.3748	2.81423	26.0799	0	0	2.35218	0	0	0	0	0	1.03937	1.09496	0	1.12397	0	0	0	0	0	0	0	0	0	0	0	0	0	0	0	0	4.58844	0	0	0	0	0	0	0	16.9257
Firmicutes;Bacilli;Lactobacillales;Enterococcaceae	18.9703	5.52527	2.09852	15.0732	11.1769	5.40043	51.2384	7.26939	3.06106	22.7497	14.0712	5.79553	79.4147	4.41259	10.5848	84.3268	841.477	6.06467	2202.34	13.2421	29.1025	125.921	362.178	48.3306	1.19822	9.93387	180.576	4974.05	129.52	26.9439	208.186	269.456	9.68535	473.191	658.267	2096.15	2.07956	0	35.4744	2127.52	281.424	0	108.185	19.7202	14.8646	189.058	306.336	71.0296	3.38514
Firmicutes;Bacilli;Lactobacillales;Lactobacillaceae	255.045	408.87	898.169	826.516	92.2095	1736.24	2036.73	6102.65	8473.02	707.515	835.826	524.495	23868.5	23897.1	40167	24188.7	20373.9	40871.4	32377.3	24280.1	41989.7	41674.2	32268.1	29688.5	44269.3	25317.2	41804.8	33747	13971.3	47303.1	48289.4	23949.9	47101.2	34527.1	27031.5	38970.9	27666.5	26901.1	41509.8	28752.6	17800.1	46452.7	48059.5	23807.2	39629.1	40752	26136.5	36762.8	8896.14
Firmicutes;Bacilli;Lactobacillales;Leuconostocaceae	2.10781	0	0	2.51221	2.79423	0	0	0	3.06106	0	0	0	60.2964	2.94172	15.2892	157.964	1175.81	12.1293	882.367	14.7134	138.237	4.37984	0	8.99175	19.1714	0	53.5606	503.666	1459.92	0	107.011	218.383	48.4268	2.43913	0	0	8.31825	0	41.3868	723.876	2153.51	1.63146	66.035	32.0454	102.566	3.52282	0	1.09276	0
Firmicutes;Bacilli;Lactobacillales;Streptococcaceae	457.394	2.76263	18.8867	143.196	8.38268	253.82	225.449	14.5388	743.838	204.747	33.7708	75.3419	91.1799	4.41259	23.5218	20.1909	339.972	28.8072	27.1718	16.1848	2.07875	14.2345	15.0907	57.3224	116.227	4.25737	206.591	273.613	122.481	429.03	52.5328	1285.64	52.5776	206.106	415.748	2441.61	13.5172	1.24496	23.6496	266.929	36.7075	21.209	9.835	6.16257	19.324	49.3195	27.9759	75.4007	0
Firmicutes;Clostridia;Incertae_sedis;Incertae_sedis	219.212	218.248	478.464	339.148	380.015	129.61	650.728	228.986	413.243	291.196	396.806	252.106	108.828	0	7.05653	34.4433	11.2698	10.6132	57.2037	0	7.27562	1.09496	16.4626	26.9752	0	0	1.5303	0	0	0	0	1.76115	0	0	0	0	0	0	0	2.26211	4.58844	0	0	0	0	0	0	0	622.865
Firmicutes;Clostridia;Clostridiales;Incertae_sedis	330.926	290.077	501.547	346.685	838.268	507.64	207.516	327.122	477.526	313.945	219.51	168.07	35.2954	0	4.70435	77.2006	0	0	55.7736	0	0	0	0	20.2314	0	0	0	1.36126	0	0	0	3.5223	0	0	0	0	1.03978	0	0	0	4.58844	0	0	0	0	0	0	0	473.919
Firmicutes;Clostridia;Clostridiales;Clostridiaceae	185.487	494.512	705.104	359.246	486.195	275.422	161.401	1319.39	1542.77	241.147	878.04	391.198	216.185	0	1.17609	72.4498	13.1481	9.09701	25.7417	54.4396	7.27562	0	2.74377	39.3389	752.479	632.93	3770.67	3047.86	13795.3	667.379	54.4785	1343.76	53.9612	2942.81	1496.06	185.718	1.03978	1.24496	2.36496	10.1795	6.11792	0	0	0	0	7.04564	0	0	1306.66
Firmicutes;Clostridia;Clostridiales;Clostridiales_Family_XIII._Incertae_Sedis	2.10781	0	0	0	0	0	2.56192	0	0	0	0	0	0	0	0	0	0	0	0	0	0	0	0	0	0	0	0	0	0	0	0	0	0	0	0	0	0	0	0	0	0	0	0	0	0	0	0	0	0
Firmicutes;Clostridia;Clostridiales;Eubacteriaceae	689.253	814.977	732.385	871.736	2218.62	1207	2733.57	1570.19	1270.34	204.747	360.221	243.412	191.184	8.82517	14.1131	171.029	0	7.58084	130.138	19.1274	11.4331	0	9.6032	26.9752	0	2.83825	1.5303	2.72252	29.5644	0	5.83698	10.5669	6.91811	1.21956	0	0	2.07956	0	5.9124	23.7522	64.2382	0	12.645	6.16257	0	0	2.79759	0	869.98
Firmicutes;Clostridia;Clostridiales;Lachnospiraceae	5971.42	9075.25	5787.73	4552.12	10995.3	4968.4	5011.12	6898.65	6336.4	6690.68	4370.5	2961.52	1678	67.6596	135.25	1472.75	144.629	118.261	999.634	125.064	54.0474	25.1841	58.9911	161.851	0	5.6765	13.7727	24.5027	87.2855	0	25.2936	40.5065	12.4526	1.21956	1.5748	0	15.5967	2.48992	16.5547	84.8292	226.363	0	32.315	8.6276	13.3782	2.34855	8.39277	2.18553	11106.6
Firmicutes;Clostridia;Clostridiales;Oscillospiraceae	236.074	173.125	197.261	209.351	232.852	180.014	186.166	118.733	310.187	160.764	142.588	303.3	0	0	0	8.7098	15.0264	0	2.86018	0	0	2.18992	0	1.49862	0	0	0	0.907508	0.938554	0	0	0	0	0	0	0	0.693188	0	0	0	0	0	0	0	0	0	0	0	356.567
Firmicutes;Clostridia;Clostridiales;Peptostreptococcaceae	16.8625	2.76263	0	12.561	11.1769	5.40043	2.56192	7.26939	48.977	11.3748	0	17.3866	2876.58	25.0047	255.211	1196.01	392.564	1108.32	1125.48	15656.5	397.041	1978.59	915.048	922.778	1634.37	66.6989	491.227	279.058	1845.67	128.502	215.968	6479.28	80.25	8313.76	1631.5	1513.02	18428	49.7984	679.926	4087.64	7482.22	745.579	150.335	21322.5	4090.74	4524.48	8843.18	644.731	0
Firmicutes;Clostridia;Clostridiales;Ruminococcaceae	19341.2	26576.5	24810.9	22358.6	16670.4	20205.7	29818.2	11667.4	18565.3	18657	15340.4	26769.5	2447.15	91.1934	235.218	1747.11	234.787	160.714	810.862	211.873	60.2837	24.0891	30.1815	789.026	7.18929	11.353	9.18182	25.864	53.4976	2.07261	68.0981	22.895	23.5216	0	0	0	24.9547	2.48992	29.562	85.9603	172.831	0	28.1	18.4877	13.3782	1.17427	1.3988	10.9276	23597.8
Firmicutes;Erysipelotrichia;Erysipelotrichales;Erysipelotrichaceae	183.379	190.622	128.01	138.171	125.74	86.4069	609.737	228.986	76.5265	409.494	256.095	63.7508	25.0009	0	5.88044	36.8187	15.0264	6.06467	11.4407	7.35671	3.11812	0	4.11566	7.86778	0	1.41912	0	1.36126	1.40783	0	1.94566	3.5223	0	0	0	0	0	0	0	1.13106	9.17688	0	0	0	0	0	1.3988	1.09276	132.02
Firmicutes;Tissierellia;Incertae_sedis;Incertae_sedis	0	0	0	0	0	0	0	0	0	0	0	0	0	0	0	0	0	0	0	0	0	0	0	0	0	0	0	0	0	0	0	0	0	0	0	0	0	0	0	0	0	0	0	0	0	0	0	0	0
Firmicutes;Tissierellia;Tissierellales;Peptoniphilaceae	0	0	0	0	0	0	0	0	0	0	0	0	0	0	0	0	0	0	0	0	0	0	0	5.61984	0	0	0	0	0	0	0	0	0	0	0	0	0	0	0	0	0	0	0	0	0	0	0	1.09276	0
Firmicutes;Tissierellia;Tissierellales;Tissierellaceae	0	0	0	0	0	0	0	0	0	0	0	0	0	0	0	0	0	0	0	0	0	0	0	0	0	0	0	0	0	0	0	0	0	0	0	0	0	0	0	0	0	0	0	0	1.48646	0	0	0	0
Fusobacteria;Fusobacteriia;Fusobacteriales;Fusobacteriaceae	0	0	0	0	0	0	0	0	0	0	0	0	0	0	0	0	0	0	0	0	0	0	0	0	0	0	0	0	0	0	0	0	0	0	0	0	0	0	0	0	0	0	0	0	0	0	0	0	0
Planctomycetes;Phycisphaerae;Phycisphaerales;Incertae_sedis	0	0	0	0	0	0	0	0	0	0	0	0	0	0	0	0	0	0	0	0	0	0	0	0	0	0	0	0	0	0	0	0	0	0	0	0	0	0	0	0	0	0	0	0	0	0	0	0	0
Proteobacteria;Alphaproteobacteria;Rhizobiales;Aurantimonadaceae	0	0	0	0	0	0	0	0	0	0	0	0	0	0	0	0	0	0	0	0	0	0	0	0	0	0	0	0	0	0	0	0	0	0	0	0	0	0	0	3.39317	6.11792	0	0	0	0	0	0	0	0
Proteobacteria;Alphaproteobacteria;Rhizobiales;Hyphomicrobiaceae	0	0	0	0	0	0	0	0	0	0	0	0	0	0	0	0	0	0	0	0	0	0	0	0	0	0	0	0	0	0	0	0	0	0	0	0	0	0	0	0	0	0	0	0	0	0	2.79759	0	0
Proteobacteria;Alphaproteobacteria;Rhizobiales;Phyllobacteriaceae	0	0	0	0	0	0	0	0	0	0	0	0	0	0	0	0	1.8783	0	0	0	0	0	0	0	0	0	0	0	0	0	0	0	0	0	0	0	0	0	0	0	0	0	0	0	0	0	0	0	0
Proteobacteria;Alphaproteobacteria;Rhizobiales;Rhizobiaceae	0	0	0	0	0	0	0	0	0	0	0	0	0	0	0	0	0	0	0	0	0	0	0	0	0	0	0	0	0	0	0	0	0	0	0	0	2.07956	0	1.18248	1.13106	3.05896	0	0	0	0	0	0	0	0
Proteobacteria;Alphaproteobacteria;Rhodospirillales;Incertae_sedis	0	0	0	0	0	0	0	0	0	0	0	0	0	0	0	0	0	0	0	0	0	0	0	0	0	0	0	0	0	0	0	0	0	0	0	0	0	0	0	0	0	0	0	0	0	0	0	0	0
Proteobacteria;Alphaproteobacteria;Rhodospirillales;Acetobacteraceae	0	0	0	0	0	0	0	0	0	0	0	0	0	0	0	9.50161	0	0	0	0	0	0	0	0	0	0	0	0	0	0	0	0	0	0	0	0	0	0	0	0	0	0	0	0	0	0	0	0	0
Proteobacteria;Alphaproteobacteria;Rhodospirillales;Rhodospirillaceae	0	0	0	0	0	0	0	0	0	0	2.81423	2.89776	0	0	0	0	0	0	0	0	0	0	0	0	0	0	0	0	0	0	0	0	0	0	0	0	0	0	0	0	0	0	0	0	0	0	0	0	0
Proteobacteria;Alphaproteobacteria;Sphingomonadales;Sphingomonadaceae	0	0	0	0	0	0	0	0	0	0	0	0	0	0	0	0	0	0	0	0	0	0	0	0	0	0	0	0	0	0	0	0	0	0	0	0	1.03978	0	0	0	0	0	0	0	0	0	0	0	0
Proteobacteria;Betaproteobacteria;Incertae_sedis;Incertae_sedis	0	0	0	0	0	0	0	0	0	0	0	0	10.2945	0	0	0	0	0	0	0	0	0	0	0	0	0	0	0	0	0	0	0	0	0	0	0	0	0	0	0	0	0	0	0	0	0	0	0	0
Proteobacteria;Betaproteobacteria;Burkholderiales;Alcaligenaceae	0	0	0	0	0	0	0	0	0	0	0	0	0	0	0	0	0	1.51617	0	0	0	0	0	0	0	0	0	0	0	0	0	0	0	0	0	0	0	0	0	0	0	0	0	0	0	0	0	0	0
Proteobacteria;Betaproteobacteria;Burkholderiales;Burkholderiaceae	0	0	0	2.51221	0	0	0	0	0	0	0	0	8.82386	0	42.3392	39.1941	191.586	45.4851	7.15046	22.0701	16.63	0	30.1815	4.49587	0	0	0	20.4189	4.22349	0	0	0	1.38362	0	6.29921	2.59745	3.11934	0	27.197	182.1	105.534	1.63146	7.025	17.2552	4.45938	4.69709	36.3687	1.09276	3.38514
Proteobacteria;Betaproteobacteria;Burkholderiales;Comamonadaceae	0	0	0	0	0	0	0	0	0	0	0	0	0	7.35431	0	0	0	0	0	17.6561	7.27562	0	0	0	0	0	0	0	0	0	0	0	0	0	0	0	0	0	0	0	0	0	0	0	0	0	0	0	0
Proteobacteria;Betaproteobacteria;Burkholderiales;Oxalobacteraceae	0	0	0	0	0	0	0	0	0	0	0	0	0	0	0	0	0	0	0	0	0	0	0	0	0	0	0	0	0	0	0	0	0	0	0	0	0	0	0	0	0	0	0	0	0	1.17427	0	0	0
Proteobacteria;Betaproteobacteria;Burkholderiales;Sutterellaceae	0	0	0	0	0	0	0	0	0	0	0	0	0	0	0	0	0	0	0	0	0	0	0	0	0	0	0	0	0	0	0	0	0	0	0	0	0	0	0	0	0	0	0	0	0	0	0	0	0.846284
Proteobacteria;Betaproteobacteria;Neisseriales;Neisseriaceae	0	0	0	0	0	0	0	0	0	0	0	0	0	0	0	0	0	0	0	0	0	0	0	0	0	0	0	0	0	0	0	0	0	0	0	0	0	0	0	0	0	0	0	0	0	0	0	0	0
Proteobacteria;Deltaproteobacteria;Desulfovibrionales;Desulfovibrionaceae	223.428	201.672	172.079	288.904	33.5307	213.317	212.639	247.159	82.6487	95.5486	278.609	327.447	0	0	0	16.6278	0	3.03234	0	0	0	0	0	5.61984	0	0	0	0	0	0	0	0	0	0	0	0	0	0	0	0	0	0	0	0	0	0	0	0	0
Proteobacteria;Gammaproteobacteria;Aeromonadales;Aeromonadaceae	0	0	0	0	0	0	0	0	0	0	0	0	0	0	0	0	0	0	0	0	0	0	0	0	0	0	0	0	0	0	0	0	0	0	0	0	0	0	0	0	0	0	0	0	0	0	0	0	0
Proteobacteria;Gammaproteobacteria;Alteromonadales;Alteromonadaceae	0	0	0	0	0	0	0	0	0	0	0	0	0	2.94172	212.872	23.754	277.988	815.699	42.9028	26.4841	60.2837	8.75969	50.7598	179.835	250.427	83.7284	165.273	1259.17	658.865	12.4356	142.033	84.5353	35.9742	221.961	51.9685	331.176	147.649	85.9022	950.714	1685.27	6295.34	94.6249	206.535	796.204	59.4585	157.353	958.175	271.005	0
Proteobacteria;Gammaproteobacteria;Alteromonadales;Shewanellaceae	0	0	1.39902	0	0	0	0	0	0	0	0	0	505.901	200.037	169.357	372.938	1019.29	95.0133	201.167	345.275	88.6932	85.407	149.992	129.631	0	0	0	3.63003	0.938554	0	0	2.3482	0.922415	1.62608	7.34908	1.73163	1.38637	0.829973	2.36496	102.549	50.9826	0	1.87333	92.8493	10.9007	9.39419	9.32531	10.1991	4.5135
Proteobacteria;Gammaproteobacteria;Enterobacterales;Enterobacteriaceae	4818.45	33.1516	497.35	1529.93	1151.22	421.234	2034.16	1174.01	893.83	621.066	914.625	217.332	1155.93	0	77.6219	64.1358	993.619	60.6467	100.106	97.1085	7.27562	36.1337	34.2971	130.38	1090.38	384.583	1219.65	948.799	8931.28	286.02	249.045	6225.67	340.371	2751.33	1645.67	1296.13	249.547	0	332.277	333.662	2389.05	13.0517	47.77	804.832	197.699	334.668	542.733	56.8237	1567.32
Proteobacteria;Gammaproteobacteria;Enterobacterales;Erwiniaceae	0	0	0	0	0	0	0	0	0	0	0	0	0	0	14.1131	0	0	0	8.58055	0	0	0	0	0	0	0	0	0	0	0	0	0	0	0	0	0	1.03978	2.48992	1.18248	10.1795	0	3.26293	0	0	0	0	0	0	0
Proteobacteria;Gammaproteobacteria;Enterobacterales;Morganellaceae	0	0	0	0	0	0	0	0	0	0	0	0	0	0	0	0	0	0	0	0	0	0	0	0	0	0	0	0	0	0	0	0	0	0	0	0	0	0	0	0	0	0	0	0	0	0	0	0	0
Proteobacteria;Gammaproteobacteria;Enterobacterales;Yersiniaceae	0	0	0	0	0	0	0	0	0	0	0	0	0	0	7.05653	1.1877	3.75659	0	0	0	2.07875	0	1.37189	0	0	0	0	0	0	0	0	3.5223	0	0	0	0	0	0	0	2.26211	0	0	0	0	0	0	0	0	0
Proteobacteria;Gammaproteobacteria;Oceanospirillales;Halomonadaceae	2.10781	0	0	2.51221	2.79423	0	0	0	0	0	0	8.69329	1136.81	470.676	556.29	877.711	2492.5	285.04	491.952	841.607	224.505	203.663	333.368	197.818	0	1.41912	1.5303	9.52883	9.85481	0	1.94566	7.04461	4.15086	1.21956	3.14961	1.29873	11.4376	1.24496	10.6423	243.177	128.476	11.4202	22.48	252.665	37.1615	55.1908	25.1783	24.0408	0
Proteobacteria;Gammaproteobacteria;Pasteurellales;Pasteurellaceae	0	0	0	0	0	0	0	0	0	0	0	0	0	0	0	0	0	0	4.29028	0	2.07875	0	0	0	0	0	0	0	0	0	0	0	0	0	0	0	0	0	0	0	0	0	0	0	0	0	0	0	0
Proteobacteria;Gammaproteobacteria;Pseudomonadales;Moraxellaceae	0	0	0	0	0	0	0	0	0	0	0	0	5.88257	0	0	9.50161	0	0	5.72037	1.47134	0	0	1.37189	3.3719	0	0	0	0	0	0	0	0	0	0	0	0	0	0	1.18248	0	0	0	0	0	0	0	0	0	0
Proteobacteria;Gammaproteobacteria;Pseudomonadales;Pseudomonadaceae	2.10781	13.8132	10.4926	15.0732	2.79423	5.40043	2.56192	0	6.12212	9.09987	5.62846	5.79553	6339.94	2198.94	2298.08	4861.26	12642.8	1135.61	2637.09	4464.05	1241.01	1166.13	1960.42	1264.46	4.79286	5.6765	27.5455	119.791	81.6542	18.6535	13.6196	54.5957	41.5086	69.5151	67.7165	20.7796	35.3526	11.2046	66.2189	1448.88	735.68	47.3124	95.54	1355.77	267.563	265.386	201.427	162.822	20.3108
Proteobacteria;Gammaproteobacteria;Thiotrichales;Thiotrichaceae	0	0	0	0	0	0	0	0	0	0	0	0	4.41193	0	3.52827	0	0	1.51617	0	8.82805	0	0	4.11566	0	0	0	0	0	0	0	0	0	0	0	0	0	0	0	0	0	0	0	0	0	0	0	0	0	0
Proteobacteria;Gammaproteobacteria;Vibrionales;Vibrionaceae	0	0	0	0	2.79423	0	0	0	0	0	0	0	0	0	0	0	0	0	0	0	0	0	0	0	0	0	0	0	0	0	0	0	0	0	0	0	0	0	0	0	0	0	0	0	0	0	0	0	0
Synergistetes;Synergistia;Synergistales;Synergistaceae	0	0	0	0	0	0	0	0	0	0	0	0	0	0	0	0	0	0	0	0	0	0	0	0	0	0	0	0	0	0	0	0	0	0	0	0	0	0	0	0	0	0	0	0	0	0	0	0	0
Tenericutes;Mollicutes;Mycoplasmatales;Mycoplasmataceae	0	0	0	0	0	0	0	0	0	0	0	0	0	0	1.17609	0	0	0	0	0	0	0	0	0	0	0	0	0	0	0	0	0	0	0	0	0	0	0	0	0	0	0	0	0	0	0	0	0	0
[truncated: 47 more columns]

## Sheet: 5. Raw Genus
	Control	Control	Control	Control	Control	Control	Control	Control	Control	Control	Control	Control	Control	Control	Control	Control	Control	Control	Control	Control	Control	Control	Control	Control	Control	Control	Control	Control	Control	Control	Control	Control	Control	Control	Control	Control	Control	Control	Control	Control	Control	Control	Control	Control	Control	Control	Control	Control	MRF
	Cecum	Cecum	Cecum	Cecum	Cecum	Cecum	Cecum	Cecum	Cecum	Cecum	Cecum	Cecum	Duodenum	Duodenum	Duodenum	Duodenum	Duodenum	Duodenum	Duodenum	Duodenum	Duodenum	Duodenum	Duodenum	Duodenum	Ileum	Ileum	Ileum	Ileum	Ileum	Ileum	Ileum	Ileum	Ileum	Ileum	Ileum	Ileum	Jejunum	Jejunum	Jejunum	Jejunum	Jejunum	Jejunum	Jejunum	Jejunum	Jejunum	Jejunum	Jejunum	Jejunum	Cecum
	1	2	3	4	5	6	7	8	9	10	11	12	1	2	3	4	5	6	7	8	9	10	11	12	1	2	3	4	5	6	7	8	9	10	11	12	1	2	3	4	5	6	7	8	9	10	11	12	1
Actinobacteria;Actinobacteria;Incertae_sedis;Incertae_sedis;Incertae_sedis	17.7231	0	0	13.8941	111.939	14.2099	0	16.4384	0	2.47223	0	0	4.58308	0	0	4.86315	0	0	7.27704	0	0	0	0	0	0	0	1.53655	1.38653	1.43839	0	0	0	0	0	1.59664	0	0	0	0	0	1.78717	0	0	0	0	0	0	0	0
Actinobacteria;Actinobacteria;Actinomycetales;Actinomycetaceae;Actinomyces	0	0	0	0	0	0	0	0	0	0	0	0	0	0	0	0	0	0	0	0	0	0	0	0	0	0	0	0	0	0	0	1.85411	0	0	0	0	0	0	0	0	0	0	0	0	0	0	0	0	0
Actinobacteria;Actinobacteria;Actinomycetales;Actinomycetaceae;Flaviflexus	0	0	0	0	0	0	0	0	0	0	0	0	0	0	0	0	0	0	0	0	0	0	0	0	0	0	0	1.38653	0	0	0	9.27053	0	0	0	0	0	0	0	0	1.78717	0	0	1.51573	0	0	0	0	0
Actinobacteria;Actinobacteria;Bifidobacteriales;Bifidobacteriaceae;Incertae_sedis	0	0	0	0	0	0	0	0	0	0	0	0	0	0	0	0	17.0966	0	0	0	0	0	0	0	0	0	0	0	0	0	0	0	0	0	0	0	0	0	0	0	0	0	0	0	0	0	0	0	0
Actinobacteria;Actinobacteria;Bifidobacteriales;Bifidobacteriaceae;Bifidobacterium	18686.8	2392.12	15645.5	11184.7	19741.6	21363.2	3759.18	13080.8	12237	21763	7698.63	5237.45	10182.1	25134.9	7692.18	15834.4	4469.82	7321.41	8224.51	5697.02	7184.58	6840.69	15951.6	17996.7	3710.13	25624.2	3698.47	3904.46	4228.86	3114.55	2378.47	6608.04	3971.37	2806.64	19365.6	5349.34	6464.02	25082.8	8269.3	6934.7	5163.14	4667.67	3050.56	3560.45	6423.8	5993.08	16371.3	14145.3	376.877
Actinobacteria;Actinobacteria;Bifidobacteriales;Bifidobacteriaceae;Gardnerella	0	0	0	0	0	0	0	0	0	0	0	0	9.16617	10.3127	11.8378	15.8052	5.69888	41.8013	13.0987	6.78217	10.4457	14.4812	11.0794	30.8495	3.6541	15.634	21.5117	0	1.43839	41.4997	19.5116	18.5411	18.0013	7.88014	7.98319	5.2833	13.5179	28.6774	27.6928	0	1.78717	101.9	31.0417	3.03146	13.8577	6.11289	19.8811	8.82017	0
Actinobacteria;Actinobacteria;Corynebacteriales;Incertae_sedis;Lawsonella	0	0	0	0	0	0	0	0	0	0	0	0	0	0	0	0	0	0	0	0	0	0	0	0	0	0	0	0	0	0	0	0	0	0	0	0	0	0	0	0	0	0	0	0	0	0	0	0	0
Actinobacteria;Actinobacteria;Corynebacteriales;Incertae_sedis;Tomitella	0	0	0	0	0	0	0	0	0	0	0	0	3.05539	0	0	0	0	0	0	0	0	0	0	0	0	0	0	0	1.43839	0	0	0	0	0	0	0	0	0	0	1.19461	0	0	0	0	0	0	0	0	0
Actinobacteria;Actinobacteria;Corynebacteriales;Corynebacteriaceae;Corynebacterium	4.43077	0	0	2.77881	18.6564	14.2099	0	0	6.60212	0	0	0	359.008	14.7324	35.5133	154.405	1088.49	57.2832	270.706	317.067	278.901	14.4812	22.1589	9.14059	119.367	9.94894	184.386	1892.61	1657.02	97.5244	74.1442	2957.3	146.78	7.88014	6.38655	11.8874	8.60231	6.23422	86.6904	1195.8	2578.89	6.57418	73.3714	369.838	598.96	9.78063	12.2345	13.2303	0
Actinobacteria;Actinobacteria;Corynebacteriales;Dietziaceae;Dietzia	0	0	0	0	0	0	0	0	0	0	0	0	0	0	0	0	0	0	0	0	5.22287	0	1.38493	0	1.21803	0	3.0731	2.77306	12.9455	0	0	31.5198	1.38472	0	0	0	0	0	0	3.58383	17.8717	0	0	4.54719	1.53974	0	0	0	0
Actinobacteria;Actinobacteria;Corynebacteriales;Mycobacteriaceae;Mycobacterium	0	0	0	0	0	0	0	0	0	0	0	0	0	0	0	0	0	0	0	0	0	0	1.38493	0	0	0	0	0	0	0	0	0	0	0	0	0	0	0	0	0	0	0	0	0	0	0	0	0	0
Actinobacteria;Actinobacteria;Corynebacteriales;Mycobacteriaceae;Mycobacteroides	0	0	0	0	0	0	0	0	0	0	0	0	0	0	0	0	0	0	0	0	0	0	0	0	0	0	0	0	0	0	0	0	0	0	0	0	0	0	0	3.58383	0	0	0	0	0	0	0	0	0
Actinobacteria;Actinobacteria;Corynebacteriales;Mycobacteriaceae;Mycolicibacter	0	0	0	0	0	0	0	0	0	0	0	0	0	0	0	0	0	0	0	0	0	0	0	0	0	0	0	0	0	0	0	0	0	0	1.59664	0	0	0	0	0	0	0	0	0	0	0	0	0	0
Actinobacteria;Actinobacteria;Corynebacteriales;Mycobacteriaceae;Mycolicibacterium	0	0	0	0	0	0	0	0	0	0	0	0	0	0	0	0	0	0	0	0	0	0	0	0	0	0	0	0	0	0	0	0	0	0	0	0	0	0	0	0	0	0	0	0	0	0	0	0	0
Actinobacteria;Actinobacteria;Corynebacteriales;Nocardiaceae;Rhodococcus	0	0	0	0	0	0	0	0	0	0	0	0	0	0	0	0	0	0	0	0	0	0	0	0	0	0	0	4.15958	0	0	0	0	0	1.31336	0	0	2.4578	1.24684	0	4.77843	5.36152	0	1.41099	0	1.53974	0	1.52931	0	0
Actinobacteria;Actinobacteria;Corynebacteriales;Nocardiaceae;Williamsia	0	0	0	0	0	0	0	0	0	0	0	0	0	0	0	0	0	0	0	0	0	0	0	0	0	0	0	0	0	0	0	0	0	1.31336	0	0	0	0	0	0	0	0	0	0	0	0	0	0	0
Actinobacteria;Actinobacteria;Kineosporiales;Kineosporiaceae;Kineococcus	0	0	0	0	0	0	0	0	0	0	0	0	0	0	0	0	0	0	0	0	0	0	0	0	0	0	0	1.38653	1.43839	0	0	0	0	0	0	0	0	0	0	0	0	0	0	0	0	0	0	0	0
Actinobacteria;Actinobacteria;Micrococcales;Bogoriellaceae;Georgenia	0	0	0	0	0	0	0	0	0	0	0	0	0	0	0	0	0	0	0	0	0	0	0	0	0	0	0	0	0	0	0	0	0	0	0	0	0	0	0	0.597304	0.893586	0	0	0	0	0	0	0	0
Actinobacteria;Actinobacteria;Micrococcales;Brevibacteriaceae;Brevibacterium	0	0	0	5.55763	0	5.68398	0	0	0	0	0	3.27545	79.4401	2.94648	8.28644	52.2789	619.278	6.19278	110.611	49.1707	7.31202	10.0254	2.76986	0	49.9393	0	36.8772	134.493	396.995	0	13.6582	406.049	18.0013	0	0	0	1.2289	0	7.2242	371.523	323.478	1.64355	4.23296	6.06292	44.6525	0	1.52931	0	0
Actinobacteria;Actinobacteria;Micrococcales;Cellulomonadaceae;Cellulomonas	0	0	0	0	0	0	0	0	0	0	0	0	0	0	0	0	0	0	0	0	0	0	0	0	0	0	0	0	0	0	0	0	0	0	0	0	0	0	0	2.38922	0	0	0	0	0	0	0	0	0
Actinobacteria;Actinobacteria;Micrococcales;Dermabacteraceae;Brachybacterium	0	0	0	0	0	0	0	0	6.60212	0	0	0	113.049	5.89295	4.73511	143.463	191.862	6.19278	34.9298	69.5173	10.4457	0	0	3.42772	42.6311	0	52.2427	205.206	381.173	6.22496	13.6582	676.749	24.9249	0	1.59664	1.32082	2.4578	0	12.0403	299.847	412.837	0	9.87691	22.7359	101.623	0	0	0	0
Actinobacteria;Actinobacteria;Micrococcales;Microbacteriaceae;Agreia	0	0	0	0	0	0	0	0	0	0	0	0	0	0	0	0	0	0	0	0	0	0	0	0	0	0	0	2.77306	1.43839	0	1.95116	0	0	0	0	0	0	0	1.20403	2.38922	3.57435	0	0	0	0	1.22258	0	0	0
Actinobacteria;Actinobacteria;Micrococcales;Microbacteriaceae;Agrococcus	0	0	0	0	0	0	0	0	0	0	0	0	0	0	0	0	0	0	0	0	0	0	0	0	0	0	0	0	0	0	0	0	0	0	0	0	0	0	0	0	0	0	0	0	0	0	0	0	0
Actinobacteria;Actinobacteria;Micrococcales;Microbacteriaceae;Clavibacter	0	0	0	0	0	0	0	0	0	0	0	0	0	0	0	0	0	0	0	0	0	0	0	0	0	0	1.53655	1.38653	0	0	0	0	1.38472	0	0	0	1.2289	0	0	2.38922	3.57435	0	0	0	0	1.22258	0	0	0
Actinobacteria;Actinobacteria;Micrococcales;Microbacteriaceae;Curtobacterium	0	0	0	0	0	0	0	0	0	0	0	0	4.58308	10.3127	0	0	28.4944	0	11.6433	0	4.1783	0	2.76986	0	4.87213	4.26383	7.68275	5.54611	5.75355	0	5.85349	1.85411	1.38472	3.94007	3.19328	1.32082	1.2289	0	3.6121	35.8383	28.5948	1.64355	1.41099	6.06292	4.61923	2.44516	7.64657	0	0
Actinobacteria;Actinobacteria;Micrococcales;Microbacteriaceae;Frigoribacterium	0	0	0	0	0	0	0	0	0	0	0	0	0	0	0	0	0	0	0	0	1.04457	0	0	0	0	0	3.0731	4.15958	1.43839	0	0	0	1.38472	1.31336	1.59664	1.32082	1.2289	0	4.81613	1.19461	1.78717	0	0	0	0	0	0	0	0
Actinobacteria;Actinobacteria;Micrococcales;Microbacteriaceae;Frondihabitans	0	0	0	0	0	0	0	0	0	0	0	0	0	0	0	0	0	0	0	0	0	0	0	0	0	0	0	0	0	0	0	0	0	0	0	0	2.4578	0	0	0	0	0	0	1.51573	1.53974	0	1.52931	0	0
Actinobacteria;Actinobacteria;Micrococcales;Microbacteriaceae;Herbiconiux	0	0	0	0	0	0	0	0	0	0	0	0	0	0	0	0	0	0	5.82163	0	0	0	0	0	0	0	0	0	0	0	0	0	0	0	0	0	0	0	0	0	0	0	0	0	0	0	0	0	0
Actinobacteria;Actinobacteria;Micrococcales;Microbacteriaceae;Labedella	0	0	0	0	0	0	0	0	0	0	0	0	0	0	0	0	0	0	0	0	0	0	0	0	0	0	0	0	0	0	0	0	0	1.31336	0	0	1.2289	0	0	0	0	0	0	0	0	0	0	0	0
Actinobacteria;Actinobacteria;Micrococcales;Microbacteriaceae;Leifsonia	0	0	0	0	0	0	0	0	0	0	0	0	0	0	0	0	0	0	0	0	0	0	1.38493	0	0	0	0	0	0	0	0	1.85411	0	0	0	0	0	0	0	0	0	0	0	0	0	0	0	0	0
Actinobacteria;Actinobacteria;Micrococcales;Microbacteriaceae;Leucobacter	0	0	0	0	0	0	0	0	0	0	0	0	1.52769	0	0	0	0	0	0	0	0	0	0	0	0	0	0	0	0	0	1.95116	0	0	0	0	0	0	0	0	0	0	0	0	0	0	0	0	0	0
Actinobacteria;Actinobacteria;Micrococcales;Microbacteriaceae;Microbacterium	0	0	0	0	0	0	0	0	0	0	0	0	0	0	0	0	0	0	0	0	3.13372	0	0	0	0	0	0	0	1.43839	0	0	0	0	1.31336	0	0	0	0	0	0	3.57435	0	0	0	0	0	0	0	0
Actinobacteria;Actinobacteria;Micrococcales;Microbacteriaceae;Microterricola	0	0	0	0	0	0	0	0	0	0	0	0	0	0	0	0	0	0	0	0	0	0	0	0	0	0	0	0	0	0	0	0	0	0	0	0	0	0	1.20403	0	1.78717	0	0	0	0	0	0	0	0
Actinobacteria;Actinobacteria;Micrococcales;Microbacteriaceae;Plantibacter	0	0	0	0	0	0	0	0	0	0	0	0	1.52769	1.47324	0	0	7.59851	0	1.45541	0	0	0	1.38493	0	0	0	0	5.54611	0	0	0	0	0	2.62671	1.59664	0	1.2289	0	1.20403	1.19461	3.57435	0	0	0	0	0	0	0	0
Actinobacteria;Actinobacteria;Micrococcales;Microbacteriaceae;Pseudoclavibacter	0	0	0	0	0	0	0	0	0	0	0	0	0	0	0	0	0	0	10.1879	0	0	0	5.53972	0	0	0	0	0	1.43839	0	0	1.85411	0	0	0	0	1.2289	0	6.02017	2.38922	3.57435	0	1.41099	0	0	0	3.05863	0	0
Actinobacteria;Actinobacteria;Micrococcales;Microbacteriaceae;Rathayibacter	0	0	0	0	0	0	0	0	0	0	0	0	0	0	0	0	0	0	0	0	0	0	0	0	0	0	0	0	1.43839	0	0	0	0	0	0	0	0	0	0	4.77843	0	0	0	0	0	0	0	0	0
Actinobacteria;Actinobacteria;Micrococcales;Micrococcaceae;Arthrobacter	0	0	0	0	0	0	0	0	0	0	0	0	0	0	0	0	0	0	8.73245	0	0	0	0	0	0	0	0	2.77306	0	0	0	0	0	0	0	0	0	0	0	0	0	0	0	0	0	0	0	0	0
Actinobacteria;Actinobacteria;Micrococcales;Micrococcaceae;Enteractinococcus	0	0	0	0	0	0	0	0	0	0	0	0	0	0	0	0	0	0	0	0	0	0	0	0	0	0	0	1.38653	14.3839	0	0	22.2493	0	0	0	0	0	0	0	7.16765	10.723	0	0	0	3.07948	0	0	0	0
Actinobacteria;Actinobacteria;Micrococcales;Micrococcaceae;Kocuria	0	0	0	0	0	0	0	0	0	0	0	0	0	0	0	0	15.197	0	0	0	0	0	0	0	0	0	0	2.77306	1.43839	0	0	0	0	0	0	0	0	0	0	0	0	0	0	0	0	0	0	0	0
Actinobacteria;Actinobacteria;Micrococcales;Micrococcaceae;Micrococcus	0	0	0	0	0	0	0	0	0	0	0	0	0	0	0	0	0	0	0	0	0	0	0	0	0	0	0	0	0	0	0	0	0	0	0	0	0	0	0	0	0	0	0	0	0	0	0	0	0
Actinobacteria;Actinobacteria;Micrococcales;Micrococcaceae;Paenarthrobacter	0	0	0	0	0	0	0	0	0	0	0	0	0	0	0	0	0	3.09639	0	0	0	0	0	0	0	0	0	1.38653	0	0	0	0	0	0	0	0	0	0	0	4.77843	1.78717	1.64355	0	0	0	1.22258	1.52931	0	0
Actinobacteria;Actinobacteria;Micrococcales;Micrococcaceae;Rothia	0	0	0	0	0	0	0	0	0	0	0	0	0	0	0	0	0	0	0	0	0	0	0	0	0	0	0	0	0	0	0	0	0	0	0	0	0	0	0	0	0	0	0	0	0	0	0	0	0
Actinobacteria;Actinobacteria;Micrococcales;Micrococcaceae;Yaniella	0	0	0	0	0	0	0	0	0	0	0	0	0	0	0	0	0	0	0	0	0	0	0	0	1.21803	0	0	0	1.43839	0	0	7.41643	0	0	0	0	0	0	0	0	0	1.64355	0	0	1.53974	0	0	0	0
Actinobacteria;Actinobacteria;Micrococcales;Promicromonosporaceae;Xylanimonas	0	0	0	0	0	0	0	0	0	0	0	0	0	0	0	0	0	0	0	0	0	0	0	0	0	0	0	0	0	0	0	0	0	0	0	0	0	0	0	0	0	0	0	0	0	0	1.74779	0	0
Actinobacteria;Actinobacteria;Micrococcales;Sanguibacteraceae;Sanguibacter	0	0	0	0	0	0	0	0	0	0	0	0	0	0	0	0	0	0	0	0	0	0	6.46301	0	0.812022	0.947518	4.09747	1.8487	0.958925	0	0	1.23607	0	1.75114	0	0.88055	0.819268	0.831229	0	0.796406	3.57435	0	0	1.01049	0	0	2.03908	0	0
Actinobacteria;Actinobacteria;Nakamurellales;Nakamurellaceae;Nakamurella	0	0	0	0	0	0	0	0	0	0	0	0	12.2216	0	0	0	0	0	0	0	0	0	0	0	0	0	0	0	0	0	0	0	0	0	0	0	0	0	0	0	0	0	0	0	0	0	0	0	0
Actinobacteria;Actinobacteria;Propionibacteriales;Nocardioidaceae;Aeromicrobium	0	0	0	0	0	0	0	0	0	0	0	0	0	0	0	0	0	0	0	0	0	0	0	0	0	0	0	0	1.43839	0	0	0	0	0	1.59664	0	0	0	0	0	0	0	0	4.54719	0	0	0	0	0
Actinobacteria;Actinobacteria;Propionibacteriales;Nocardioidaceae;Nocardioides	0	0	0	0	0	0	0	0	0	0	0	0	0	0	0	0	0	0	0	0	0	0	0	0	0	0	1.53655	0	0	0	0	0	0	0	0	0	0	0	0	0	0	0	0	0	0	0	0	0	0
Actinobacteria;Actinobacteria;Propionibacteriales;Propionibacteriaceae;Cutibacterium	0	0	0	0	0	0	0	0	0	0	0	0	0	0	0	0	0	0	2.91082	5.08663	2.08915	0	2.76986	0	0	0	0	0	0	0	0	0	0	0	0	0	0	0	0	1.19461	0	0	0	0	0	0	0	0	3.659
Actinobacteria;Actinobacteria;Streptomycetales;Streptomycetaceae;Streptomyces	0	0	0	0	0	0	0	0	0	0	0	0	0	0	0	0	0	0	0	0	0	0	0	0	0	0	0	0	0	0	0	1.85411	0	0	0	0	0	2.49369	1.20403	0	0	0	0	0	0	0	0	0	0
Actinobacteria;Actinobacteria;Streptosporangiales;Nocardiopsaceae;Nocardiopsis	0	0	0	0	0	0	0	0	0	0	0	0	0	0	0	0	0	0	0	0	0	0	0	0	0	0	0	0	14.3839	0	0	0	0	0	0	0	0	0	0	0	16.0846	0	0	0	0	0	0	0	0
Actinobacteria;Coriobacteriia;Coriobacteriales;Incertae_sedis;Incertae_sedis	0	0	0	0	0	0	0	0	0	0	0	0	0	0	0	0	0	0	0	0	0	0	0	0	0	0	0	0	0	0	0	0	0	0	0	0	0	0	0	0	0	0	0	0	0	0	0	0	0
Actinobacteria;Coriobacteriia;Coriobacteriales;Coriobacteriaceae;Collinsella	0	0	0	0	0	0	0	0	0	0	0	0	0	0	0	0	0	0	0	0	0	0	0	0	0	0	0	0	0	0	0	0	0	0	0	0	0	0	0	0	0	0	0	0	0	0	0	0	0
Actinobacteria;Coriobacteriia;Coriobacteriales;Coriobacteriaceae;Senegalimassilia	0	0	0	0	0	0	0	0	0	0	0	0	0	0	0	0	0	0	0	0	0	0	0	0	0	0	0	0	0	0	0	0	0	0	0	0	0	0	0	0	0	0	0	0	0	0	0	0	0
Actinobacteria;Coriobacteriia;Eggerthellales;Eggerthellaceae;Enteroscipio	2.21539	6.31999	0	0	0	0	0	0	0	0	0	0	0	0	0	0	0	0	0	0	0	0	0	0	0	0	0	0	0	0	0	0	0	0	0	0	0	0	0	0	0	0	0	4.54719	0	0	0	0	0
Actinobacteria;Coriobacteriia;Eggerthellales;Eggerthellaceae;Gordonibacter	6.64616	15.8	11.1292	8.33644	3.10941	5.68398	8.29841	4.1096	3.30106	4.94445	13.4474	6.55091	0	0	0	0	0	0	0	0	6.26745	0	0	0	0	0	0	0	0	0	0	0	0	0	0	0	0	0	0	0	0	0	0	0	0	0	0	0	3.659
Bacteroidetes;Bacteroidia;Bacteroidales;Bacteroidaceae;Bacteroides	755.446	957.479	747.883	2642.65	516.161	755.969	2190.78	5502.75	693.223	669.974	4098.09	3298.38	82.4955	0	2.36755	65.6525	0	1.54819	37.8406	23.7376	5.22287	0	0	193.095	0	0	0	1.38653	1.43839	0	1.95116	0	1.38472	0	0	0	1.2289	0	0	0	1.78717	0	0	0	0	0	0	0	1789.25
Bacteroidetes;Bacteroidia;Bacteroidales;Barnesiellaceae;Barnesiella	395.604	7527.11	966.653	5237.68	212.328	398.691	1716.58	3698.64	471.58	1671.23	13516.5	8725.81	45.3944	4.20925	3.38222	68.4315	5.4275	2.2117	17.8807	6.78217	2.68605	5.72883	3.16555	290.214	0.696019	0.406079	0	2.77306	0.410967	0	2.22991	0	0.395633	0	0	0	0	0	1.37604	0	4.59559	0	2.01569	1.2992	0	0	2.18473	0.315006	638.755
Bacteroidetes;Bacteroidia;Bacteroidales;Odoribacteraceae;Odoribacter	0	0	0	0	0	0	0	0	0	0	0	0	0	0	0	0	0	0	0	0	0	0	0	0	0	0	0	0	0	0	0	0	0	0	0	0	0	0	0	0	0	0	0	0	0	0	0	0	0
Bacteroidetes;Bacteroidia;Bacteroidales;Prevotellaceae;Prevotella	0	0	0	0	0	0	0	0	0	0	0	0	0	0	0	0	0	0	0	0	0	0	0	0	0	0	0	0	0	0	0	0	0	0	0	0	0	0	0	0	0	0	0	0	0	0	0	0	0
Bacteroidetes;Bacteroidia;Bacteroidales;Rikenellaceae;Alistipes	22.1539	420.279	211.455	113.931	12.4376	213.149	107.879	390.412	16.5053	437.584	658.922	85.1618	18.3323	0	2.36755	2.43158	0	3.09639	10.1879	0	0	0	0	3.42772	0	0	0	0	0	0	0	0	0	0	0	0	0	0	0	0	0	0	0	0	0	0	0	0	32.931
Bacteroidetes;Bacteroidia;Marinilabiliales;Marinilabiliaceae;Incertae_sedis	0	0	0	0	0	0	0	0	0	0	0	0	0	0	0	1.21579	3.79925	0	0	0	0	0	2.76986	0	0	0	0	0	0	0	0	0	0	0	0	0	0	0	1.20403	2.38922	0	0	0	1.51573	0	0	3.05863	0	0
Bacteroidetes;Cytophagia;Cytophagales;Cytophagaceae;Aquirufa	0	0	0	0	0	0	0	0	0	0	0	0	0	0	0	0	0	0	0	0	0	0	1.84657	0	0	0	0	0	0	0	0	0	0	0	0	0	0	0	0	0	0	0	0	0	0	0	0	0	0
Bacteroidetes;Flavobacteriia;Flavobacteriales;Flavobacteriaceae;Chryseobacterium	0	0	0	0	0	0	0	0	0	0	0	0	0	0	0	0	0	0	0	0	0	0	0	0	0	0	0	0	0	0	0	0	0	0	0	0	0	0	0	0	0	0	0	0	0	0	0	0	0
Bacteroidetes;Sphingobacteriia;Sphingobacteriales;Sphingobacteriaceae;Pedobacter	0	0	0	0	0	0	0	0	0	0	0	0	0	0	0	0	0	0	0	0	0	0	0	0	0	0	0	0	0	0	0	0	0	0	0	0	0	0	0	0	0	0	0	0	0	0	0	0	0
Candidatus_Wolfebacteria;Incertae_sedis;Incertae_sedis;Incertae_sedis;Incertae_sedis	0	0	0	0	0	0	0	0	0	0	0	0	0	0	1.18378	0	3.79925	0	0	0	0	0	0	0	0	0	0	0	0	0	0	0	0	0	0	0	0	0	0	0	0	0	0	0	0	0	0	0	0
Chlamydiae;Chlamydiia;Chlamydiales;Chlamydiaceae;Chlamydia	0	0	0	0	0	0	0	4.1096	0	0	0	0	0	0	4.73511	1.21579	0	1.54819	2.91082	1.69554	3.13372	2.22788	6.92465	1.14257	1.21803	0	1.53655	0	0	2.07499	3.90233	0	5.53887	0	1.59664	1.32082	0	1.24684	3.6121	2.38922	0	3.28709	5.64395	0	4.61923	3.66774	3.05863	1.10252	0
Cyanobacteria;Incertae_sedis;Synechococcales;Synechococcaceae;Synechococcus	0	0	0	0	0	0	0	0	0	0	0	0	0	0	0	0	0	0	0	0	0	0	0	0	0	0	0	0	0	0	0	0	0	0	0	0	0	0	0	0	0	0	0	0	1.53974	0	0	0	0
Firmicutes;Incertae_sedis;Incertae_sedis;Incertae_sedis;Incertae_sedis	55.3846	91.6399	126.873	133.383	314.05	76.7337	110.645	378.083	201.365	59.3335	70.5988	163.773	64.1632	5.89295	0	12.1579	0	0	21.8311	5.08663	0	0	0	17.1386	0	0	0	0	1.43839	0	3.90233	0	0	0	0	0	0	0	0	0	3.57435	0	0	0	0	0	0	0	226.858
Firmicutes;Bacilli;Incertae_sedis;Incertae_sedis;Incertae_sedis	0	0	0	0	0	0	0	0	0	0	0	0	0	0	0	0	0	0	0	0	0	0	0	0	0	0	0	0	0	0	0	0	0	0	0	0	0	0	0	0	1.78717	0	0	0	0	0	0	0	0
Firmicutes;Bacilli;Bacillales;Bacillaceae;Amphibacillus	0	0	0	0	0	0	0	0	0	0	0	0	0	0	0	0	0	0	0	0	0	0	0	0	0	0	0	0	1.43839	0	0	0	0	0	0	0	0	0	0	0	0	0	0	0	0	0	0	0	0
Firmicutes;Bacilli;Bacillales;Bacillaceae;Bacillus	0	0	0	0	0	0	0	0	0	0	0	0	0	0	0	0	0	0	0	0	0	0	0	0	0	0	0	1.38653	2.87677	2.07499	0	5.56232	0	0	0	0	0	0	1.20403	0	7.14869	0	0	1.51573	0	0	0	0	0
Firmicutes;Bacilli;Bacillales;Bacillaceae;Lysinibacillus	0	0	0	0	0	0	0	0	0	0	0	0	0	0	0	0	0	0	0	0	0	0	0	0	0	0	0	0	0	0	0	0	0	0	0	0	0	0	0	1.19461	0	0	0	0	0	0	0	0	0
Firmicutes;Bacilli;Bacillales;Bacillaceae;Oceanobacillus	0	0	0	0	0	0	0	0	0	0	0	0	0	0	0	0	0	0	0	0	0	0	0	0	0	0	0	0	2.87677	0	0	3.70821	0	0	0	0	0	0	1.20403	0	10.723	1.64355	0	0	0	0	0	0	0
Firmicutes;Bacilli;Bacillales;Bacillaceae;Ornithinibacillus	0	0	0	0	0	0	0	0	0	0	0	0	0	0	0	0	0	0	0	0	0	0	0	0	0	0	0	0	0	0	0	0	0	0	0	0	0	0	0	0	0	0	0	0	0	0	0	0	0
Firmicutes;Bacilli;Bacillales;Bacillaceae;Virgibacillus	0	0	0	0	0	0	0	0	0	0	0	0	0	0	0	0	0	0	0	0	0	0	0	0	0	0	0	0	0	0	0	0	0	0	0	0	0	0	0	0	0	0	0	0	0	0	0	0	0
Firmicutes;Bacilli;Bacillales;Paenibacillaceae;Paenibacillus	0	0	0	0	0	0	0	0	0	0	0	0	0	0	0	0	0	0	0	0	0	0	0	0	0	0	0	0	0	0	0	0	0	0	0	0	0	0	0	2.38922	0	0	0	0	0	0	0	2.20504	0
Firmicutes;Bacilli;Bacillales;Planococcaceae;Kurthia	0	0	0	0	0	0	0	0	0	0	0	0	0	0	0	0	0	0	4.36623	0	0	0	0	0	0	0	0	0	0	0	0	0	0	0	0	0	0	0	0	0	14.2974	0	0	0	0	0	0	0	0
Firmicutes;Bacilli;Bacillales;Planococcaceae;Sporosarcina	0	0	0	0	0	0	0	0	0	0	0	0	0	0	0	0	0	0	0	0	0	0	0	0	0	0	0	0	0	0	0	0	0	0	0	0	0	0	0	0	0	0	0	0	0	0	0.382329	0	0
Firmicutes;Bacilli;Bacillales;Planococcaceae;Ureibacillus	0	0	0	0	0	0	0	0	0	0	0	0	0	0	0	0	0	0	0	0	0	0	0	0	0	0	0	0	0	0	0	0	0	0	0	0	0	0	0	0	0	0	0	0	0	0	0	0	0
Firmicutes;Bacilli;Bacillales;Staphylococcaceae;Jeotgalicoccus	0	0	0	2.77881	0	5.68398	0	0	3.30106	0	0	0	132.909	0	3.55133	36.4736	169.067	1.54819	49.4839	84.7771	18.8023	5.56969	5.53972	0	4.87213	0	13.8289	87.3513	152.469	2.07499	3.90233	281.824	12.4624	0	0	0	1.2289	1.24684	2.40807	158.883	502.195	0	7.05494	42.4404	70.8281	1.22258	0	0	0
Firmicutes;Bacilli;Bacillales;Staphylococcaceae;Macrococcus	0	0	0	0	0	0	0	0	0	0	0	0	0	0	0	0	0	0	2.91082	0	0	0	0	0	1.21803	0	0	0	1.43839	0	0	0	0	2.62671	0	0	0	0	0	0	0	0	0	3.03146	0	0	0	0	0
Firmicutes;Bacilli;Bacillales;Staphylococcaceae;Nosocomiicoccus	2.21539	0	0	2.77881	3.10941	2.84199	0	0	0	0	0	0	0	0	0	21.8842	64.5873	1.54819	13.0987	5.08663	14.624	0	0	0	1.21803	0	7.68275	23.571	74.7961	2.07499	9.75582	142.766	0	0	0	0	0	0	3.6121	47.7843	139.399	1.64355	0	12.1258	26.1756	0	0	0	0
Firmicutes;Bacilli;Bacillales;Staphylococcaceae;Staphylococcus	0	6.31999	0	2.77881	9.32822	17.0519	8.29841	0	6.60212	2.47223	3.36185	0	582.052	19.1521	162.177	539.81	4403.34	72.7652	1250.2	503.576	268.456	23.3927	22.1589	29.7069	121.803	8.52766	179.776	697.424	4228.86	14.5249	189.263	1403.56	134.317	2.62671	7.98319	9.24577	35.6381	6.23422	127.628	3479.89	7238.05	6.57418	125.578	351.649	623.595	14.6709	16.8225	11.0252	3.659
Firmicutes;Bacilli;Lactobacillales;Aerococcaceae;Abiotrophia	0	0	0	0	0	0	0	0	0	0	0	0	0	0	0	0	0	0	0	0	0	0	0	0	0	0	0	0	0	0	0	0	0	0	0	0	0	0	0	0	0	0	0	0	0	0	0	0	0
Firmicutes;Bacilli;Lactobacillales;Aerococcaceae;Aerococcus	0	0	0	1.5879	0	0	0	0	0	0	0	0	7.85672	0	6.088	6.94736	0	2.65405	1.66333	23.2532	7.7597	0	0	0	4.87213	0	2.63409	26.1459	4.93161	0	0	79.4616	2.37381	0	0	0	0.70223	0	1.37604	39.5928	36.7646	0	2.41884	22.5193	20.2367	0	0	0	0
Firmicutes;Bacilli;Lactobacillales;Aerococcaceae;Facklamia	0	0	0	0	0	0	0	0	0	0	0	0	0	0	0	0	0	0	0	5.08663	0	0	0	0	0	0	0	0	0	0	0	5.56232	0	0	0	0	1.2289	0	0	0	0	0	0	3.03146	4.61923	0	0	0	0
Firmicutes;Bacilli;Lactobacillales;Aerococcaceae;Globicatella	0	0	0	0	0	0	0	0	0	0	0	0	13.7493	0	0	0	0	0	0	8.47771	0	0	0	0	0	0	0	0	1.43839	0	0	57.4773	0	0	0	0	0	0	1.20403	0	3.57435	0	0	0	3.07948	0	0	0	0
Firmicutes;Bacilli;Lactobacillales;Carnobacteriaceae;Carnobacterium	5.9077	5.26667	2.96778	6.48389	4.14586	5.68398	1.84409	8.21919	3.30106	4.12039	1.12061	9.82636	0	0	0.789185	0	0	0	0	0	0.348191	0.371312	0	0.380858	0	0	0	0	0	0	0	0	0	0	0	0	0	0	0	0	1.19145	0	0	0	0	0	0	0	6.09834
Firmicutes;Bacilli;Lactobacillales;Carnobacteriaceae;Jeotgalibaca	0	0	0	0	0	0	0	0	0	0	0	0	0	0	0	0	0	0	0	0	0	0	0	0	0	0	0	0	0	0	0	0	0	0	0	0	0	0	0	0	1.78717	0	0	0	0	0	0	0	0
Firmicutes;Bacilli;Lactobacillales;Carnobacteriaceae;Trichococcus	0	0	0	0	0	0	0	0	0	0	0	0	0	0	0	0	0	0	0	0	0	0	0	0	0	0	0	0	0	0	0	0	0	0	0	0	0	0	0	0	0	0	0	0	0	0	0	0	0
Firmicutes;Bacilli;Lactobacillales;Enterococcaceae;Enterococcus	19.9385	6.31999	2.22584	16.6729	12.4376	5.68398	55.3227	8.21919	3.30106	24.7223	16.8092	6.55091	82.4955	4.41972	10.654	86.3209	851.033	6.19278	2241.33	15.2599	29.2481	128.103	365.621	49.1307	1.21803	9.94894	181.313	5066.37	132.332	26.9748	208.775	283.678	9.69301	509.582	667.395	2131.81	2.4578	0	36.121	2247.06	328.84	0	108.646	24.2517	15.3974	196.835	334.92	71.6639	3.659
Firmicutes;Bacilli;Lactobacillales;Lactobacillaceae;Lactobacillus	268.062	467.679	952.661	914.23	102.61	1827.4	2199.08	6900.01	9137.34	768.863	998.468	592.857	24794.5	23935.7	40429.5	24760.7	20605.3	41734.7	32944.6	27979.8	42199.8	42396.5	32574.9	30179.9	45001.4	25355.6	41973.9	34373.4	14274.6	47357.4	48426	25212.1	47138.5	37182.4	27406.3	39634	32698.6	26941.8	42266.4	30368.1	20799.1	46796.7	48264.3	29277.8	41049.5	42428.4	28575.2	37091	9615.85
Firmicutes;Bacilli;Lactobacillales;Lactobacillaceae;Pediococcus	0	0	0	0	0	0	0	0	0	0	0	0	0	0	0	0	0	0	5.82163	0	0	0	0	0	0	0	1.53655	0	0	0	0	1.85411	0	0	0	0	0	0	0	0	0	0	0	0	0	0	0	0	0
Firmicutes;Bacilli;Lactobacillales;Leuconostocaceae;Leuconostoc	0	0	0	0	0	0	0	0	0	0	0	0	0	0	0	0	0	0	0	0	0	0	0	0	0	0	0	0	0	0	0	0	0	0	0	0	0	0	0	0	0	0	0	0	0	0	0	0	0
Firmicutes;Bacilli;Lactobacillales;Leuconostocaceae;Weissella	2.21539	0	0	2.77881	3.10941	0	0	0	3.30106	0	0	0	62.6355	2.94648	15.3891	161.7	1189.17	12.3856	897.987	16.9554	138.928	4.45575	0	9.14059	19.4885	0	53.7792	513.015	1491.61	0	107.314	229.909	48.4651	2.62671	0	0	9.83121	0	42.1412	764.55	2516.34	1.64355	66.3164	39.409	106.242	3.66774	0	1.10252	0
Firmicutes;Bacilli;Lactobacillales;Streptococcaceae;Lactococcus	0	0	0	0	0	0	0	0	0	0	0	0	0	0	0	0	0	0	0	0	0	0	0	0	0	0	0	0	0	0	0	0	0	0	0	0	0	0	0	0	0	0	0	0	0	0	0	0	0
Firmicutes;Bacilli;Lactobacillales;Streptococcaceae;Streptococcus	480.739	3.16	20.0326	158.392	9.32822	267.147	243.42	16.4384	802.158	222.5	40.3422	85.1618	94.7171	4.41972	23.6755	20.6684	343.833	29.4157	27.6528	18.651	2.08915	14.4812	15.2342	58.2713	118.149	4.26383	207.434	278.692	125.14	429.522	52.6814	1353.5	52.6192	221.957	421.512	2483.15	15.9757	1.24684	24.0807	281.928	42.8921	21.3661	9.87691	7.57865	20.0166	51.3483	30.5863	76.074	0
Firmicutes;Clostridia;Incertae_sedis;Incertae_sedis;Incertae_sedis	230.4	249.64	507.492	375.14	422.879	136.415	702.598	258.905	445.643	316.445	474.02	284.965	113.049	0	7.10266	35.2578	11.3978	10.8374	58.2163	0	7.31202	1.11394	16.6192	27.4218	0	0	1.53655	0	0	0	0	1.85411	0	0	0	0	0	0	0	2.38922	5.36152	0	0	0	0	0	0	0	673.256
Firmicutes;Clostridia;Clostridiales;Incertae_sedis;Incertae_sedis	172.8	164.32	253.746	184.791	449.309	251.516	105.113	182.877	249.23	166.875	126.069	91.7127	18.3323	0	2.36755	39.5131	0	0	24.7419	0	0	0	0	10.2832	0	0	0	0.693264	0	0	0	1.85411	0	0	0	0	0.61445	0	0	0	2.68076	0	0	0	0	0	0	0	243.323
Firmicutes;Clostridia;Clostridiales;Incertae_sedis;Intestinimonas	0	0	2.22584	2.77881	6.21881	0	0	0	6.60212	2.47223	10.0855	3.27545	0	0	0	0	0	0	0	0	0	0	0	0	0	0	0	0	0	0	0	0	0	0	0	0	0	0	0	0	0	0	0	0	0	0	0	0	7.318
Firmicutes;Clostridia;Clostridiales;Incertae_sedis;Monoglobus	2.21539	3.16	22.2584	11.1153	27.9846	31.2619	13.8307	4.1096	9.90318	4.94445	0	3.27545	0	0	0	0	0	0	7.27704	0	0	0	0	0	0	0	0	0	0	0	0	0	0	0	0	0	0	0	0	0	0	0	0	0	0	0	0	0	18.295
Firmicutes;Clostridia;Clostridiales;Clostridiaceae;Incertae_sedis	0	0	0	0	0	0	0	0	0	0	0	0	0	0	0	0	0	0	0	0	0	0	0	0	0	0	0	0	0	0	0	0	0	0	0	0	0	0	0	0	0	0	0	0	0	0	0	0	0
Firmicutes;Clostridia;Clostridiales;Clostridiaceae;Butyricicoccus	2.21539	10.5333	138.002	25.0093	55.9693	3.78931	6.45431	405.48	439.041	19.7778	131.112	34.9383	3.05539	0	0	9.7263	3.16605	0.516064	5.82163	0	0	0	0	10.664	0	0	0	0	0	0	0	0.618035	0	0	0	0	0	0	0.802689	0.398202	0	0	0	0	0	0	0	0	225.638
Firmicutes;Clostridia;Clostridiales;Clostridiaceae;Candidatus_Arthromitus	2.21539	0	4.45169	0	9.32822	0	0	0	0	2.47223	3.36185	0	175.685	0	0	24.3158	3.79925	4.64458	4.36623	62.7351	0	0	0	0	764.924	633.889	3786.06	3104.44	14083.2	668.146	54.6326	1399.85	54.0039	3127.1	1516.81	188.878	0	1.24684	0	9.55687	1.78717	0	0	0	0	7.33547	0	0	3.659
Firmicutes;Clostridia;Clostridiales;Clostridiaceae;Clostridium	186.092	534.039	329.425	322.343	363.8	278.515	154.904	275.343	346.611	200.25	652.198	337.372	39.7201	0	1.18378	20.6684	0	3.09639	4.36623	0	7.31202	0	2.76986	7.99802	0	0	0	0	11.5071	0	0	12.9787	0	42.0274	0	0	1.2289	0	0	0	5.36152	0	0	0	0	0	0	0	731.8
Firmicutes;Clostridia;Clostridiales;Clostridiales_Family_XIII._Incertae_Sedis;Emergencia	2.21539	0	0	0	0	0	2.76614	0	0	0	0	0	0	0	0	0	0	0	0	0	0	0	0	0	0	0	0	0	0	0	0	0	0	0	0	0	0	0	0	0	0	0	0	0	0	0	0	0	0
Firmicutes;Clostridia;Clostridiales;Eubacteriaceae;Anaerofustis	0	0	0	2.77881	6.21881	0	0	4.1096	0	12.3611	3.36185	6.55091	0	0	0	0	0	0	0	0	0	0	0	9.14059	0	0	0	0	0	0	0	0	0	0	0	0	0	0	0	0	0	0	0	0	0	0	0	0	7.318
Firmicutes;Clostridia;Clostridiales;Eubacteriaceae;Eubacterium	362.216	466.099	388.41	480.735	1231.32	635.184	1475.73	885.618	684.97	105.07	213.477	134.294	99.3002	4.41972	7.10266	87.5367	0	3.87049	66.2211	11.021	5.74516	0	4.84725	9.14059	0	1.42128	0.768275	1.38653	15.1031	0	2.92675	5.56232	3.46179	0.656678	0	0	1.2289	0	3.01008	12.5434	37.5306	0	6.34945	3.78932	0	0	1.52931	0	466.522
Firmicutes;Clostridia;Clostridiales;Lachnospiraceae;Incertae_sedis	19.9385	240.16	22.2584	19.4517	43.5317	51.1558	19.3629	49.3151	33.0106	37.0834	16.8092	22.9282	12.2216	0	0	6.07894	0	0	1.45541	0	1.04457	0	0	0	0	0	1.53655	0	0	0	0	0	1.38472	0	0	0	0	0	0	1.19461	0	0	0	0	0	0	0	0	40.249
Firmicutes;Clostridia;Clostridiales;Lachnospiraceae;Anaerostipes	210.462	260.7	198.1	162.561	396.449	302.672	235.121	622.604	376.321	32.139	336.185	49.1318	61.1078	0	6.51077	29.1789	17.0966	1.54819	23.2865	15.2599	0	0.556969	5.53972	6.28416	0	0	0	2.77306	1.43839	0	1.95116	3.70821	1.38472	0	0	0	0.61445	0	0	3.58383	7.14869	0	2.82198	0	0	0	0	0	616.541
Firmicutes;Clostridia;Clostridiales;Lachnospiraceae;Anaerotignum	116.972	20.224	34.7232	55.5763	12.4376	26.1463	58.6421	141.37	99.0318	88.0113	14.7921	14.412	4.88862	0	0	2.43158	0	0.619278	0	0	0	0	1.66192	0	0	0	0	0	0	0	0	0	0	0	0	0	0.49156	0	0	0	0.714869	0	0	0	0	0	0	0	194.659
Firmicutes;Clostridia;Clostridiales;Lachnospiraceae;Blautia	2875.57	5457.31	3131.76	1881.26	4281.65	2276.43	2813.16	2580.83	3103	1728.09	2148.22	953.157	826.483	39.7774	86.4157	730.688	112.078	75.8615	528.313	72.9083	32.3818	11.1394	20.7739	47.9881	0	2.84255	6.1462	12.4788	67.6042	0	13.6582	20.3952	6.92358	0	1.59664	0	9.83121	2.49369	13.2444	56.1466	203.738	0	14.1099	10.6101	10.7782	0	6.11726	2.20504	7233.84
Firmicutes;Clostridia;Clostridiales;Lachnospiraceae;Coprococcus	2.21539	0	2.22584	0	0	0	0	4.1096	0	0	0	0	0	0	0	0	0	0	0	0	0	0	0	0	0	0	0	0	0	0	0	0	0	0	0	0	0	0	0	0	0	0	0	0	0	0	0	0	0
Firmicutes;Clostridia;Clostridiales;Lachnospiraceae;Cuneatibacter	0	0	2.22584	0	0	0	0	0	0	0	0	0	0	0	0	0	0	0	0	0	0	0	0	0	0	0	0	0	0	0	0	0	0	0	0	0	0	0	0	0	0	0	0	0	0	0	0	0	3.659
Firmicutes;Clostridia;Clostridiales;Lachnospiraceae;Dorea	2.21539	0	0	0	0	0	0	0	0	2.47223	0	0	0	0	0	0	0	0	0	0	0	0	0	0	0	0	0	0	0	0	0	0	0	0	0	0	0	0	0	0	0	0	0	0	0	0	0	0	7.318
Firmicutes;Clostridia;Clostridiales;Lachnospiraceae;Eisenbergiella	0	0	0	0	0	0	0	0	0	0	0	0	0	0	0	0	0	0	0	0	0	0	0	0	0	0	0	0	0	0	0	0	0	0	0	0	0	0	0	0	0	0	0	0	0	0	0	0	0
Firmicutes;Clostridia;Clostridiales;Lachnospiraceae;Enterocloster	4.43077	9.47999	6.67753	5.55763	34.2035	5.68398	2.76614	16.4384	26.4085	4.94445	0	3.27545	0	0	0	0	0	0	0	0	0	0	0	0	0	0	0	0	0	0	0	0	0	0	0	0	0	0	0	0	0	0	0	0	0	0	0	0	43.908
Firmicutes;Clostridia;Clostridiales;Lachnospiraceae;Extibacter	0	0	0	0	0	0	2.76614	0	0	0	0	0	0	0	0	0	0	0	0	0	0	0	0	0	0	0	0	0	0	0	0	0	0	0	0	0	0	0	0	0	0	0	0	0	0	0	0	0	0
Firmicutes;Clostridia;Clostridiales;Lachnospiraceae;Faecalicatena	2.21539	3.16	6.67753	0	6.21881	0	2.76614	4.1096	6.60212	0	6.72369	0	0	0	0	0	0	0	0	0	0	0	0	0	0	0	0	0	0	0	0	0	0	0	0	0	0	0	0	0	0	0	0	0	0	0	0	0	3.659
Firmicutes;Clostridia;Clostridiales;Lachnospiraceae;Faecalimonas	0	0	0.635955	0	0	0	0	0	0	0	0	0	0	0	0	0	0	0	0	0	0	0	0	0	0	0	0	0	0	0	0	0	0	0	0	0	0	0	0	0	0	0	0	0	0	0	0	0	0
Firmicutes;Clostridia;Clostridiales;Lachnospiraceae;Frisingicoccus	0	12.64	0	0	0	8.52596	0	20.548	19.8064	2.47223	0	0	3.05539	0	0	0	0	0	0	0	0	0	0	0	0	0	0	0	0	0	0	0	0	0	0	0	0	0	0	0	0	0	0	0	0	0	0	0	3.659
Firmicutes;Clostridia;Clostridiales;Lachnospiraceae;Kineothrix	6.64616	7.89999	12.2421	6.94704	37.3129	22.7359	12.4476	34.9316	34.6611	7.41668	8.40461	9.82636	0	0	0	0	0	0	0	0	0	0	0	0	0	0	0	0	0	0	0	0	0	0	0	0	0	0	0	0	0	0	0	0	0	0	0	0	36.59
Firmicutes;Clostridia;Clostridiales;Lachnospiraceae;Lachnoclostridium	1292.68	2009.76	1204.18	1290.76	3274.2	987.591	944.635	1641.78	1254.4	2561.23	1156.48	1087.45	365.883	13.9958	17.7566	339.813	0	18.5783	210.307	19.4987	10.4457	6.12666	9.69451	51.9871	0	1.42128	3.0731	3.46632	9.34952	0	3.90233	7.41643	0.692358	0.656678	0	0	3.07225	0	1.20403	12.5434	22.3397	0	6.34945	0	1.53974	1.22258	1.52931	0	1394.08
Firmicutes;Clostridia;Clostridiales;Lachnospiraceae;Lacrimispora	11.0769	15.8	15.5809	5.55763	9.32822	19.8939	5.53227	8.21919	13.2042	9.88891	0	3.27545	0	0	0	0	0	0	0	0	0	0	0	0	0	0	0	0	0	0	0	0	0	0	0	0	0	0	1.20403	0	0	0	0	0	0	0	0	0	7.318
Firmicutes;Clostridia;Clostridiales;Lachnospiraceae;Mediterraneibacter	0	0	0	0	1.24376	1.1368	0	0	0	0	0	0	0	0	0	0	0	0	0	0	0	0	0	0	0	0	0	0	0	0	0	0	0	0	0	0	0	0	0	0	0	0	0	0	0	0	0	0	0
Firmicutes;Clostridia;Clostridiales;Lachnospiraceae;Muricomes	2.21539	0	2.22584	0	0	0	0	0	0	0	0	0	0	0	0	0	0	0	0	0	0	0	0	0	0	0	0	0	0	0	0	0	0	0	0	0	0	0	0	0	0	0	0	0	0	0	0	0	0
Firmicutes;Clostridia;Clostridiales;Lachnospiraceae;Murimonas	11.0769	28.44	22.2584	52.7975	180.345	167.677	27.6614	106.849	39.6127	61.8057	10.0855	6.55091	33.6093	0	0	10.9421	0	0	1.45541	1.69554	0	1.11394	0	0	0	0	0	0	0	0	0	0	0	0	0	0	0	0	0	0	0	0	0	0	0	0	0	0	69.521
Firmicutes;Clostridia;Clostridiales;Lachnospiraceae;Robinsoniella	0	0	0	0	0	0	0	0	0	0	0	0	0	0	0	0	0	0	0	0	0	0	0	0	0	0	0	0	0	0	0	0	0	0	0	0	0	0	0	0	0	0	0	0	0	0	0	0	0
Firmicutes;Clostridia;Clostridiales;Lachnospiraceae;Roseburia	13.2923	6.31999	8.90337	8.33644	3.10941	5.68398	5.53227	4.1096	13.2042	0	0	29.4791	1.52769	0	1.18378	0	0	3.09639	0	0	0	0	0	0	0	0	0	0	0	0	0	0	0	0	0	0	0	0	0	0	0	0	0	0	0	0	0	0	10.977
Firmicutes;Clostridia;Clostridiales;Lachnospiraceae;Sellimonas	19.9385	0	0	2.77881	226.987	0	0	53.4247	0	2.47223	0	0	0	0	0	14.5895	0	0	18.9203	0	0	0	4.15479	0	0	0	0	0	0	0	0	0	0	0	0	0	0	0	0	0	0	0	0	0	0	0	0	0	0
Firmicutes;Clostridia;Clostridiales;Lachnospiraceae;Tyzzerella	0	0	0	0	0	0	0	0	0	0	0	0	0	0	0	1.21579	0	0	0	0	0	0	0	0	0	0	0	0	0	0	0	0	0	0	0	0	0	0	0	0	0	0	0	0	0	0	0	0	0
Firmicutes;Clostridia;Clostridiales;Oscillospiraceae;Incertae_sedis	372.185	297.04	313.844	344.573	388.676	281.357	301.509	193.151	495.159	262.056	248.777	504.42	0	0	0	13.3737	22.7955	0	4.36623	0	0	3.34181	0	2.28515	0	0	0	1.38653	1.43839	0	0	0	0	0	0	0	1.2289	0	0	0	0	0	0	0	0	0	0	0	578.122
Firmicutes;Clostridia;Clostridiales;Oscillospiraceae;Oscillibacter	0	0	0	2.77881	0	2.84199	0	8.21919	6.60212	0	6.72369	9.82636	0	0	0	0	0	0	0	0	0	0	0	0	0	0	0	0	0	0	0	0	0	0	0	0	0	0	0	0	0	0	0	0	0	0	0	0	0
Firmicutes;Clostridia;Clostridiales;Peptostreptococcaceae;Incertae_sedis	0	0	0	0	0	0	0	0	0	0	0	6.55091	0	0	0	0	0	0	0	0	0	0	0	0	6.09016	1.42128	10.7558	11.0922	11.5071	0	11.707	20.3952	0	1.31336	1.59664	0	0	0	0	2.38922	0	0	0	0	0	0	1.52931	0	0
Firmicutes;Clostridia;Clostridiales;Peptostreptococcaceae;Clostridioides	10.1275	1.80571	0	3.1758	3.55361	0	0	4.69669	0	5.65079	0	1.87169	1682.21	14.3115	144.759	691.957	169.338	641.395	652.023	10241.1	225.628	1138.77	524.69	528.848	899.256	26.8012	128.192	111.715	856.457	68.7711	52.4026	3408.39	12.6603	5066.55	905.979	870.234	12373.3	28.4992	392.859	2183.74	4948.93	427.322	85.4655	14880.1	2387.05	2658.94	5471.45	368.557	0
Firmicutes;Clostridia;Clostridiales;Peptostreptococcaceae;Intestinibacter	0	0	0	0	0	0	0	0	0	0	0	0	7.12925	0	1.18378	4.05262	0.633208	3.09639	1.45541	38.4324	1.39276	6.31232	1.84657	2.28515	5.27814	0	0.512183	0	5.27409	0	0.650388	23.4854	0	24.9538	3.72548	4.84303	41.373	0	1.20403	9.15867	26.8076	1.0957	0.470329	60.6292	9.23845	19.1538	27.5277	1.83754	0
Firmicutes;Clostridia;Clostridiales;Peptostreptococcaceae;Romboutsia	0	0	0	8.33644	6.21881	5.68398	2.76614	0	52.817	2.47223	0	9.82636	22.9154	0	0	1.21579	98.7806	0	0	5.08663	0	1.11394	0	5.71287	65.7738	18.4766	256.604	77.6456	359.597	8.29994	111.216	765.746	58.1581	10.5069	55.8823	1.32082	2.4578	0	1.20403	465.897	1.78717	0	0	0	32.3346	0	9.17589	0	0
Firmicutes;Clostridia;Clostridiales;Peptostreptococcaceae;Terrisporobacter	0	0	0	0	0	0	0	0	0	0	0	0	0	0	0	0	0	0	0	0	0	0	0	0	0	0	0	0	0	0	0	0	0	0	0	0	0	0	0	0	0	0	0	0	0	0	0	0	0
Firmicutes;Clostridia;Clostridiales;Ruminococcaceae;Incertae_sedis	17.7231	37.9199	24.4843	16.6729	59.0787	34.1039	19.3629	8.21919	9.90318	14.8334	36.9803	29.4791	0	0	0	0	0	0	4.36623	0	0	0	0	0	0	0	0	0	0	0	0	0	1.38472	0	0	0	0	0	0	0	0	0	0	0	0	0	0	0	84.157
Firmicutes;Clostridia;Clostridiales;Ruminococcaceae;Acutalibacter	6.64616	6.31999	28.936	0	68.4069	0	2.76614	12.3288	9.90318	7.41668	3.36185	0	9.16617	0	0	12.1579	0	0	7.27704	0	0	0	0	0	0	0	0	0	1.43839	0	0	0	0	0	0	0	0	0	0	0	0	0	0	0	0	0	0	0	10.977
Firmicutes;Clostridia;Clostridiales;Ruminococcaceae;Agathobaculum	0	0	0	0	3.10941	0	0	0	0	0	3.36185	0	0	0	0	0	0	0	0	0	0	0	0	0	0	0	0	0	0	0	0	0	0	0	0	0	0	0	0	0	0	0	0	0	0	0	0	0	21.954
Firmicutes;Clostridia;Clostridiales;Ruminococcaceae;Anaerofilum	4.43077	0	6.67753	38.9034	9.32822	2.84199	5.53227	4.1096	3.30106	267.001	10.0855	58.9582	0	0	0	0	0	0	0	0	0	0	0	2.28515	0	0	0	0	0	0	0	0	0	0	0	0	0	0	0	0	0	0	0	0	0	0	0	0	3.659
Firmicutes;Clostridia;Clostridiales;Ruminococcaceae;Anaeromassilibacillus	305.723	126.4	158.035	127.825	24.8752	59.6818	107.879	90.4111	108.935	264.528	242.053	94.9882	36.6647	0	2.36755	14.5895	0	1.54819	0	0	0	0	0	0	0	0	0	0	0	0	0	0	1.38472	0	0	0	1.2289	0	0	10.7515	0	0	0	0	0	0	0	0	424.444
Firmicutes;Clostridia;Clostridiales;Ruminococcaceae;Anaerotruncus	0	0	0	0	0	0	2.76614	0	0	0	3.36185	0	0	0	0	0	0	0	0	0	0	0	0	0	0	0	0	0	0	0	0	0	0	0	0	0	0	0	0	0	0	0	0	0	0	0	0	0	0
Firmicutes;Clostridia;Clostridiales;Ruminococcaceae;Candidatus_Cibiobacter	0	0	0	2.77881	0	2.84199	0	0	6.60212	0	0	0	0	0	0	0	0	0	0	0	0	0	0	0	0	0	0	0	0	0	0	0	0	0	0	0	0	0	0	0	0	0	0	0	0	0	0	0	7.318
Firmicutes;Clostridia;Clostridiales;Ruminococcaceae;Candidatus_Soleaferrea	0	0	0	0	0	2.84199	0	4.1096	0	0	0	0	0	0	0	0	0	0	0	0	0	0	0	0	0	0	0	0	0	0	0	0	0	0	0	0	0	0	0	0	0	0	0	0	0	0	0	0	0
Firmicutes;Clostridia;Clostridiales;Ruminococcaceae;Drancourtella	0	0	2.22584	2.77881	65.2975	0	0	4.1096	0	0	0	0	0	0	0	0	0	0	0	0	0	0	0	0	0	0	0	0	0	0	0	0	0	0	0	0	0	0	0	0	0	0	0	0	0	0	0	0	0
Firmicutes;Clostridia;Clostridiales;Ruminococcaceae;Ethanoligenens	0	0	0	0	0	0	0	0	0	0	0	0	0	0	0	0	0	0	2.91082	0	0	0	0	0	0	0	0	0	0	0	0	0	0	0	0	0	0	0	0	0	0	0	0	0	0	0	0	0	0
Firmicutes;Clostridia;Clostridiales;Ruminococcaceae;Faecalibacterium	17984.5	28215.6	23391.4	22405.6	13731.1	18794.1	29846.6	9920.56	16521.8	16655.4	14577	27664.5	2144.88	72.1887	205.977	1486.91	231.755	147.079	564.698	203.465	52.2287	21.1648	19.389	668.406	6.09016	9.94894	9.21929	22.1844	43.1516	2.07499	58.5349	20.3952	20.7707	0	0	0	24.578	2.49369	26.4887	60.925	135.825	0	9.87691	21.2202	10.7782	1.22258	1.52931	9.92269	19623.2
Firmicutes;Clostridia;Clostridiales;Ruminococcaceae;Flavonifractor	418.708	334.96	1072.86	347.352	1492.51	477.454	409.388	702.741	528.17	996.308	1075.79	334.096	105.411	0	0	15.8052	0	1.54819	49.4839	0	0	0	0	6.85544	0	0	0	0	0	0	1.95116	0	0	0	0	0	0	0	2.40807	1.19461	3.57435	0	0	0	0	0	0	0	1416.03
Firmicutes;Clostridia;Clostridiales;Ruminococcaceae;Fournierella	0	0	0	2.77881	0	0	2.76614	4.1096	0	0	0	0	0	0	0	0	0	0	7.27704	0	0	0	0	0	0	0	0	0	0	0	0	0	0	0	0	0	0	0	0	0	0	0	0	0	0	0	0	0	0
Firmicutes;Clostridia;Clostridiales;Ruminococcaceae;Gemmiger	0	0	2.22584	0	0	0	2.76614	0	3.30106	2.47223	0	0	0	0	0	0	0	0	0	0	0	0	0	0	0	0	0	0	0	0	0	0	0	0	0	0	0	0	0	0	0	0	0	0	0	0	0	0	3.659
Firmicutes;Clostridia;Clostridiales;Ruminococcaceae;Harryflintia	0	3.16	0	0	0	0	0	0	0	0	0	0	0	0	0	0	0	0	0	0	0	0	0	0	0	0	0	0	0	0	0	0	0	0	0	0	0	0	0	0	0	0	0	0	0	0	0	0	3.659
Firmicutes;Clostridia;Clostridiales;Ruminococcaceae;Pseudoflavonifractor	252.554	369.719	278.23	365.414	405.777	284.199	349.916	330.822	331.757	590.862	484.106	510.971	29.0262	0.736619	0	33.4342	0	4.64458	8.73245	2.54331	2.08915	0	1.38493	45.1317	0	0	0	0	1.43839	0	1.95116	0	0	0	0	0	0	0	0	1.19461	0	0	0	0	0	0	0	0.551261	543.361
Firmicutes;Clostridia;Clostridiales;Ruminococcaceae;Ruminococcus	1085.54	935.359	1072.86	1055.95	2285.41	1324.37	1095.39	1779.45	2165.5	885.057	1405.25	1054.7	187.906	17.6789	28.4106	192.094	5.69888	4.64458	171.738	35.6064	4.1783	3.34181	8.30958	34.2772	1.21803	1.42128	0	4.15958	7.19193	0	3.90233	3.70821	0	0	0	0	3.6867	0	1.20403	15.5299	62.551	0	18.3428	1.51573	3.07948	0	0	0	2821.09
Firmicutes;Clostridia;Clostridiales;Ruminococcaceae;Subdoligranulum	0	0	0	0	0	0	0	0	0	0	0	0	0	0	0	0	0	0	0	0	0	0	0	0	0	0	0	0	0	0	0	0	0	0	0	0	0	0	0	0	0	0	0	0	0	0	0	0	0
Firmicutes;Erysipelotrichia;Erysipelotrichales;Erysipelotrichaceae;Erysipelatoclostridium	6.64616	180.12	4.45169	5.55763	0	2.84199	113.412	115.069	29.7096	42.0279	208.434	0	6.11078	0	2.36755	6.07894	0	1.54819	0	3.39109	2.08915	0	0	4.5703	0	1.42128	0	0	0	0	1.95116	1.85411	0	0	0	0	0	0	0	1.19461	7.14869	0	0	0	0	0	0	0	7.318
Firmicutes;Erysipelotrichia;Erysipelotrichales;Erysipelotrichaceae;Massilimicrobiota	186.092	37.9199	131.325	147.277	139.923	88.1016	544.929	143.836	52.817	402.973	97.4935	72.06	19.86	0	3.55133	31.6105	15.197	4.64458	11.6433	5.08663	1.04457	0	4.15479	3.42772	0	0	0	1.38653	1.43839	0	0	1.85411	0	0	0	0	0	0	0	0	3.57435	0	0	0	0	0	1.52931	1.10252	135.383
Firmicutes;Tissierellia;Incertae_sedis;Incertae_sedis;Incertae_sedis	0	0	0	0	0	0	0	0	0	0	0	0	0	0	0	0	0	0	0	0	0	0	0	0	0	0	0	0	0	0	0	0	0	0	0	0	0	0	0	0	0	0	0	0	0	0	0	0	0
Firmicutes;Tissierellia;Tissierellales;Peptoniphilaceae;Anaerococcus	0	0	0	0	0	0	0	0	0	0	0	0	0	0	0	0	0	0	0	0	0	0	0	5.71287	0	0	0	0	0	0	0	0	0	0	0	0	0	0	0	0	0	0	0	0	0	0	0	0	0
Firmicutes;Tissierellia;Tissierellales;Peptoniphilaceae;Finegoldia	0	0	0	0	0	0	0	0	0	0	0	0	0	0	0	0	0	0	0	0	0	0	0	0	0	0	0	0	0	0	0	0	0	0	0	0	0	0	0	0	0	0	0	0	0	0	0	1.10252	0
Firmicutes;Tissierellia;Tissierellales;Peptoniphilaceae;Peptoniphilus	0	0	0	0	0	0	0	0	0	0	0	0	0	0	0	0	0	0	0	0	0	0	0	0	0	0	0	0	0	0	0	0	0	0	0	0	0	0	0	0	0	0	0	0	0	0	0	0	0
Firmicutes;Tissierellia;Tissierellales;Tissierellaceae;Incertae_sedis	0	0	0	0	0	0	0	0	0	0	0	0	0	0	0	0	0	0	0	0	0	0	0	0	0	0	0	0	0	0	0	0	0	0	0	0	0	0	0	0	0	0	0	0	0	0	0	0	0
Firmicutes;Tissierellia;Tissierellales;Tissierellaceae;Tissierella	0	0	0	0	0	0	0	0	0	0	0	0	0	0	0	0	0	0	0	0	0	0	0	0	0	0	0	0	0	0	0	0	0	0	0	0	0	0	0	0	0	0	0	0	1.53974	0	0	0	0
Fusobacteria;Fusobacteriia;Fusobacteriales;Fusobacteriaceae;Fusobacterium	0	0	0	0	0	0	0	0	0	0	0	0	0	0	0	0	0	0	0	0	0	0	0	0	0	0	0	0	0	0	0	0	0	0	0	0	0	0	0	0	0	0	0	0	0	0	0	0	0
Planctomycetes;Phycisphaerae;Phycisphaerales;Incertae_sedis;Incertae_sedis	0	0	0	0	0	0	0	0	0	0	0	0	0	0	0	0	0	0	0	0	0	0	0	0	0	0	0	0	0	0	0	0	0	0	0	0	0	0	0	0	0	0	0	0	0	0	0	0	0
Proteobacteria;Alphaproteobacteria;Rhizobiales;Aurantimonadaceae;Aureimonas	0	0	0	0	0	0	0	0	0	0	0	0	0	0	0	0	0	0	0	0	0	0	0	0	0	0	0	0	0	0	0	0	0	0	0	0	0	0	0	3.58383	7.14869	0	0	0	0	0	0	0	0
Proteobacteria;Alphaproteobacteria;Rhizobiales;Hyphomicrobiaceae;Devosia	0	0	0	0	0	0	0	0	0	0	0	0	0	0	0	0	0	0	0	0	0	0	0	0	0	0	0	0	0	0	0	0	0	0	0	0	0	0	0	0	0	0	0	0	0	0	3.05863	0	0
Proteobacteria;Alphaproteobacteria;Rhizobiales;Phyllobacteriaceae;Mesorhizobium	0	0	0	0	0	0	0	0	0	0	0	0	0	0	0	0	1.89963	0	0	0	0	0	0	0	0	0	0	0	0	0	0	0	0	0	0	0	0	0	0	0	0	0	0	0	0	0	0	0	0
Proteobacteria;Alphaproteobacteria;Rhizobiales;Rhizobiaceae;Agrobacterium	0	0	0	0	0	0	0	0	0	0	0	0	0	0	0	0	0	0	0	0	0	0	0	0	0	0	0	0	0	0	0	0	0	0	0	0	2.4578	0	1.20403	1.19461	3.57435	0	0	0	0	0	0	0	0
Proteobacteria;Alphaproteobacteria;Rhizobiales;Rhizobiaceae;Rhizobium	0	0	0	0	0	0	0	0	0	0	0	0	0	0	0	0	0	0	0	0	0	0	0	0	0	0	0	0	0	0	0	0	0	0	0	0	0	0	0	0	0	0	0	0	0	0	0	0	0
Proteobacteria;Alphaproteobacteria;Rhodospirillales;Incertae_sedis;Enhydrobacter	0	0	0	0	0	0	0	0	0	0	0	0	0	0	0	0	0	0	0	0	0	0	0	0	0	0	0	0	0	0	0	0	0	0	0	0	0	0	0	0	0	0	0	0	0	0	0	0	0
Proteobacteria;Alphaproteobacteria;Rhodospirillales;Acetobacteraceae;Roseomonas	0	0	0	0	0	0	0	0	0	0	0	0	0	0	0	9.7263	0	0	0	0	0	0	0	0	0	0	0	0	0	0	0	0	0	0	0	0	0	0	0	0	0	0	0	0	0	0	0	0	0
Proteobacteria;Alphaproteobacteria;Rhodospirillales;Rhodospirillaceae;Azospirillum	0	0	0	0	0	0	0	0	0	0	1.34474	1.31018	0	0	0	0	0	0	0	0	0	0	0	0	0	0	0	0	0	0	0	0	0	0	0	0	0	0	0	0	0	0	0	0	0	0	0	0	0
Proteobacteria;Alphaproteobacteria;Sphingomonadales;Sphingomonadaceae;Sphingomonas	0	0	0	0	0	0	0	0	0	0	0	0	0	0	0	0	0	0	0	0	0	0	0	0	0	0	0	0	0	0	0	0	0	0	0	0	1.2289	0	0	0	0	0	0	0	0	0	0	0	0
Proteobacteria;Betaproteobacteria;Incertae_sedis;Incertae_sedis;Incertae_sedis	0	0	0	0	0	0	0	0	0	0	0	0	10.6939	0	0	0	0	0	0	0	0	0	0	0	0	0	0	0	0	0	0	0	0	0	0	0	0	0	0	0	0	0	0	0	0	0	0	0	0
Proteobacteria;Betaproteobacteria;Burkholderiales;Alcaligenaceae;Alcaligenes	0	0	0	0	0	0	0	0	0	0	0	0	0	0	0	0	0	1.54819	0	0	0	0	0	0	0	0	0	0	0	0	0	0	0	0	0	0	0	0	0	0	0	0	0	0	0	0	0	0	0
Proteobacteria;Betaproteobacteria;Burkholderiales;Burkholderiaceae;Burkholderia	0	0	0	2.77881	0	0	0	0	0	0	0	0	1.52769	0	0	0	0	0	0	0	0	0	0	0	0	0	0	1.38653	1.43839	0	0	0	0	0	1.59664	0	0	0	0	0	0	0	0	0	1.53974	0	0	0	3.659
Proteobacteria;Betaproteobacteria;Burkholderiales;Burkholderiaceae;Paraburkholderia	0	0	0	0	0	0	0	0	0	0	0	0	7.63847	0	42.616	40.121	193.762	46.4458	7.27704	25.4331	16.7132	0	30.4685	4.5703	0	0	0	19.4114	2.87677	0	0	0	1.38472	0	4.78991	2.64165	3.6867	0	27.6928	192.332	123.315	1.64355	7.05494	21.2202	3.07948	4.89031	39.7622	1.10252	0
Proteobacteria;Betaproteobacteria;Burkholderiales;Comamonadaceae;Comamonas	0	0	0	0	0	0	0	0	0	0	0	0	0	0	0	0	0	0	0	18.651	7.31202	0	0	0	0	0	0	0	0	0	0	0	0	0	0	0	0	0	0	0	0	0	0	0	0	0	0	0	0
Proteobacteria;Betaproteobacteria;Burkholderiales;Comamonadaceae;Diaphorobacter	0	0	0	0	0	0	0	0	0	0	0	0	0	0	0	0	0	0	0	1.69554	0	0	0	0	0	0	0	0	0	0	0	0	0	0	0	0	0	0	0	0	0	0	0	0	0	0	0	0	0
Proteobacteria;Betaproteobacteria;Burkholderiales;Comamonadaceae;Limnohabitans	0	0	0	0	0	0	0	0	0	0	0	0	0	7.36619	0	0	0	0	0	0	0	0	0	0	0	0	0	0	0	0	0	0	0	0	0	0	0	0	0	0	0	0	0	0	0	0	0	0	0
Proteobacteria;Betaproteobacteria;Burkholderiales;Oxalobacteraceae;Collimonas	0	0	0	0	0	0	0	0	0	0	0	0	0	0	0	0	0	0	0	0	0	0	0	0	0	0	0	0	0	0	0	0	0	0	0	0	0	0	0	0	0	0	0	0	0	1.22258	0	0	0
Proteobacteria;Betaproteobacteria;Burkholderiales;Sutterellaceae;Sutterella	0	0	0	0	0	0	0	0	0	0	0	0	0	0	0	0	0	0	0	0	0	0	0	0	0	0	0	0	0	0	0	0	0	0	0	0	0	0	0	0	0	0	0	0	0	0	0	0	0.91475
Proteobacteria;Betaproteobacteria;Neisseriales;Neisseriaceae;Neisseria	0	0	0	0	0	0	0	0	0	0	0	0	0	0	0	0	0	0	0	0	0	0	0	0	0	0	0	0	0	0	0	0	0	0	0	0	0	0	0	0	0	0	0	0	0	0	0	0	0
Proteobacteria;Deltaproteobacteria;Desulfovibrionales;Desulfovibrionaceae;Bilophila	156.554	153.787	121.679	213.043	24.8752	149.678	153.059	186.302	59.4191	69.2224	221.882	246.751	0	0	0	11.3473	0	2.06425	0	0	0	0	0	3.80858	0	0	0	0	0	0	0	0	0	0	0	0	0	0	0	0	0	0	0	0	0	0	0	0	0
Proteobacteria;Gammaproteobacteria;Aeromonadales;Aeromonadaceae;Aeromonas	0	0	0	0	0	0	0	0	0	0	0	0	0	0	0	0	0	0	0	0	0	0	0	0	0	0	0	0	0	0	0	0	0	0	0	0	0	0	0	0	0	0	0	0	0	0	0	0	0
Proteobacteria;Gammaproteobacteria;Alteromonadales;Alteromonadaceae;Agarivorans	0	0	0	0	0	0	0	0	0	0	0	0	0	0.98216	71.4212	8.10525	93.7149	277.642	14.5541	10.1733	20.1951	2.9705	17.0808	60.9372	84.8563	27.9518	55.3158	427.512	224.388	4.14997	47.4783	29.6657	12.0009	79.677	17.563	112.27	58.1679	28.6774	322.681	593.323	2452	31.7752	69.1384	326.387	20.5298	54.6086	349.193	91.1418	0
Proteobacteria;Gammaproteobacteria;Alteromonadales;Shewanellaceae;Shewanella	0	0	1.11292	0	0	0	0	0	0	0	0	0	394.145	150.27	127.848	286.318	773.148	72.7652	153.546	298.416	66.8528	65.1654	113.564	98.8326	0	0	0	2.77306	0.719193	0	0	1.85411	0.692358	1.31336	5.58823	1.32082	1.2289	0.623422	1.80605	81.2334	44.6793	0	1.41099	85.6387	8.46858	7.33547	7.64657	7.71765	3.659
Proteobacteria;Gammaproteobacteria;Enterobacterales;Enterobacteriaceae;Cedecea	0	0	0	0	0	0	0	0	0	0	0	0	0	0	0	0	0	0	0	0	0	0	0	0	1.0827	0	0	0	0	0	0	2.88417	0	0	0	0	0	0	0	0	0	0	0	0	0	0	0	0	0
Proteobacteria;Gammaproteobacteria;Enterobacterales;Enterobacteriaceae;Enterobacter	0	0	0	0	0	0	0	0	0	0	0	0	0	0	0	0	0	0	0	0	0	0	0	0	2.43606	0	0	0	0	0	0	25.9575	0	0	0	0	0	0	0	0	0	0	0	0	0	0	0	0	0
Proteobacteria;Gammaproteobacteria;Enterobacterales;Enterobacteriaceae;Escherichia	4530.46	37.9199	478.556	1497.78	1156.7	409.246	1941.83	1191.78	845.072	608.168	964.85	229.282	1077.02	0	65.1077	55.9262	807.342	55.735	93.1461	94.9504	6.26745	34.5321	31.8534	110.83	961.028	338.264	1087.88	865.194	8135.52	257.298	210.726	5480.74	310.176	2650.35	1512.02	1174.21	261.756	0	280.54	312.987	2498.47	13.1484	42.3296	830.62	184.769	312.98	550.553	52.921	1533.12
Proteobacteria;Gammaproteobacteria;Enterobacterales;Enterobacteriaceae;Klebsiella	0	0	0	0	0	0	0	0	0	0	0	0	0	0	0	0	0	0	0	0	0	0	0	0	0	0	0	0	0	0	0	0	0	0	0	0	0	0	0	0	0	0	0	0	0	0	0	0	0
Proteobacteria;Gammaproteobacteria;Enterobacterales;Enterobacteriaceae;Kluyvera	0	0	0	0	0	0	0	0	0	0	0	0	0	0	0	0	0	0	0	0	0	0	0	0	0	0	0	0	0	0	0	1.85411	0	0	0	0	0	0	0	0	0	0	0	0	0	0	0	0	0
Proteobacteria;Gammaproteobacteria;Enterobacterales;Enterobacteriaceae;Salmonella	0	0	0	0	0	0	0	0	0	0	0	0	0	0	4.73511	0	0	0	1.45541	0	0	0	0	4.5703	0	0	0	0	17.2606	0	0	5.56232	0	0	0	0	0	0	0	9.55687	12.5102	0	0	0	0	0	0	0	0
Proteobacteria;Gammaproteobacteria;Enterobacterales;Enterobacteriaceae;Shigella	533.908	0	48.9685	194.517	124.376	34.1039	254.484	135.617	118.838	66.7501	127.75	16.3773	123.743	0	8.28644	9.7263	197.561	6.19278	7.27704	16.9554	1.04457	2.22788	2.76986	17.1386	140.074	46.9021	136.753	101.217	972.35	29.0498	39.0233	1027.18	30.4638	312.579	156.471	143.97	33.1803	0	57.7936	29.8652	280.586	0	5.64395	159.152	20.0166	35.4548	42.8208	4.41008	160.996
Proteobacteria;Gammaproteobacteria;Enterobacterales;Erwiniaceae;Erwinia	0	0	0	0	0	0	0	0	0	0	0	0	0	0	1.18378	0	0	0	0	0	0	0	0	0	0	0	0	0	0	0	0	0	0	0	0	0	1.2289	1.24684	0	0	0	0	0	0	0	0	0	0	0
Proteobacteria;Gammaproteobacteria;Enterobacterales;Erwiniaceae;Pantoea	0	0	0	0	0	0	0	0	0	0	0	0	0	0	13.0215	0	0	0	8.73245	0	0	0	0	0	0	0	0	0	0	0	0	0	0	0	0	0	0	1.24684	1.20403	10.7515	0	3.28709	0	0	0	0	0	0	0
Proteobacteria;Gammaproteobacteria;Enterobacterales;Morganellaceae;Cosenzaea	0	0	0	0	0	0	0	0	0	0	0	0	0	0	0	0	0	0	0	0	0	0	0	0	0	0	0	0	0	0	0	0	0	0	0	0	0	0	0	0	0	0	0	0	0	0	0	0	0
Proteobacteria;Gammaproteobacteria;Enterobacterales;Morganellaceae;Proteus	0	0	0	0	0	0	0	0	0	0	0	0	0	0	0	0	0	0	0	0	0	0	0	0	0	0	0	0	0	0	0	0	0	0	0	0	0	0	0	0	0	0	0	0	0	0	0	0	0
Proteobacteria;Gammaproteobacteria;Enterobacterales;Morganellaceae;Providencia	0	0	0	0	0	0	0	0	0	0	0	0	0	0	0	0	0	0	0	0	0	0	0	0	0	0	0	0	0	0	0	0	0	0	0	0	0	0	0	0	0	0	0	0	0	0	0	0	0
Proteobacteria;Gammaproteobacteria;Enterobacterales;Yersiniaceae;Rahnella	0	0	0	0	0	0	0	0	0	0	0	0	0	0	4.73511	0	0	0	0	0	0	0	0	0	0	0	0	0	0	0	0	0	0	0	0	0	0	0	0	0	0	0	0	0	0	0	0	0	0
Proteobacteria;Gammaproteobacteria;Enterobacterales;Yersiniaceae;Serratia	0	0	0	0	0	0	0	0	0	0	0	0	0	0	0	1.21579	3.79925	0	0	0	2.08915	0	1.38493	0	0	0	0	0	0	0	0	0	0	0	0	0	0	0	0	2.38922	0	0	0	0	0	0	0	0	0
Proteobacteria;Gammaproteobacteria;Enterobacterales;Yersiniaceae;Yersinia	0	0	0	0	0	0	0	0	0	0	0	0	0	0	0	0	0	0	0	0	0	0	0	0	0	0	0	0	0	0	0	3.70821	0	0	0	0	0	0	0	0	0	0	0	0	0	0	0	0	0
Proteobacteria;Gammaproteobacteria;Oceanospirillales;Halomonadaceae;Halomonas	2.21539	0	0	2.77881	3.10941	0	0	0	0	0	0	9.82636	1180.91	471.436	559.926	898.467	2520.81	291.061	500.66	969.85	225.628	207.192	336.538	201.093	0	1.42128	1.53655	9.7057	10.0687	0	1.95116	7.41643	4.15415	1.31336	3.19328	1.32082	13.5179	1.24684	10.8363	256.841	150.122	11.5048	22.5758	310.725	38.4935	57.4612	27.5277	24.2555	0
Proteobacteria;Gammaproteobacteria;Pasteurellales;Pasteurellaceae;Haemophilus	0	0	0	0	0	0	0	0	0	0	0	0	0	0	0	0	0	0	4.36623	0	2.08915	0	0	0	0	0	0	0	0	0	0	0	0	0	0	0	0	0	0	0	0	0	0	0	0	0	0	0	0
Proteobacteria;Gammaproteobacteria;Pseudomonadales;Moraxellaceae;Acinetobacter	0	0	0	0	0	0	0	0	0	0	0	0	6.11078	0	0	9.7263	0	0	5.82163	0	0	0	0	3.42772	0	0	0	0	0	0	0	0	0	0	0	0	0	0	1.20403	0	0	0	0	0	0	0	0	0	0
Proteobacteria;Gammaproteobacteria;Pseudomonadales;Moraxellaceae;Moraxella	0	0	0	0	0	0	0	0	0	0	0	0	0	0	0	0	0	0	0	1.69554	0	0	0	0	0	0	0	0	0	0	0	0	0	0	0	0	0	0	0	0	0	0	0	0	0	0	0	0	0
Proteobacteria;Gammaproteobacteria;Pseudomonadales;Moraxellaceae;Psychrobacter	0	0	0	0	0	0	0	0	0	0	0	0	0	0	0	0	0	0	0	0	0	0	1.38493	0	0	0	0	0	0	0	0	0	0	0	0	0	0	0	0	0	0	0	0	0	0	0	0	0	0
Proteobacteria;Gammaproteobacteria;Pseudomonadales;Pseudomonadaceae;Pseudomonas	2.21539	15.8	11.1292	16.6729	3.10941	5.68398	2.76614	0	6.60212	9.88891	6.72369	6.55091	6585.89	2202.49	2313.1	4976.22	12786.4	1159.6	2683.77	5144.28	1247.22	1186.34	1979.06	1285.4	4.87213	5.68511	27.6579	122.014	83.4264	18.6749	13.6582	57.4773	41.5415	74.8613	68.6554	21.1332	41.7826	11.2216	67.4259	1530.29	859.63	47.6628	95.9472	1667.3	277.154	276.303	220.221	164.276	21.954
Proteobacteria;Gammaproteobacteria;Thiotrichales;Thiotrichaceae;Leucothrix	0	0	0	0	0	0	0	0	0	0	0	0	4.58308	0	3.55133	0	0	1.54819	0	10.1733	0	0	4.15479	0	0	0	0	0	0	0	0	0	0	0	0	0	0	0	0	0	0	0	0	0	0	0	0	0	0
Proteobacteria;Gammaproteobacteria;Vibrionales;Vibrionaceae;Vibrio	0	0	0	0	3.10941	0	0	0	0	0	0	0	0	0	0	0	0	0	0	0	0	0	0	0	0	0	0	0	0	0	0	0	0	0	0	0	0	0	0	0	0	0	0	0	0	0	0	0	0
Synergistetes;Synergistia;Synergistales;Synergistaceae;Cloacibacillus	0	0	0	0	0	0	0	0	0	0	0	0	0	0	0	0	0	0	0	0	0	0	0	0	0	0	0	0	0	0	0	0	0	0	0	0	0	0	0	0	0	0	0	0	0	0	0	0	0
Tenericutes;Mollicutes;Mycoplasmatales;Mycoplasmataceae;Ureaplasma	0	0	0	0	0	0	0	0	0	0	0	0	0	0	0.789185	0	0	0	0	0	0	0	0	0	0	0	0	0	0	0	0	0	0	0	0	0	0	0	0	0	0	0	0	0	0	0	0	0	0
[truncated: 47 more columns]

## Sheet: 6. Raw Species
	Control	Control	Control	Control	Control	Control	Control	Control	Control	Control	Control	Control	Control	Control	Control	Control	Control	Control	Control	Control	Control	Control	Control	Control	Control	Control	Control	Control	Control	Control	Control	Control	Control	Control	Control	Control	Control	Control	Control	Control	Control	Control	Control	Control	Control	Control	Control	Control	MRF
	Cecum	Cecum	Cecum	Cecum	Cecum	Cecum	Cecum	Cecum	Cecum	Cecum	Cecum	Cecum	Duodenum	Duodenum	Duodenum	Duodenum	Duodenum	Duodenum	Duodenum	Duodenum	Duodenum	Duodenum	Duodenum	Duodenum	Ileum	Ileum	Ileum	Ileum	Ileum	Ileum	Ileum	Ileum	Ileum	Ileum	Ileum	Ileum	Jejunum	Jejunum	Jejunum	Jejunum	Jejunum	Jejunum	Jejunum	Jejunum	Jejunum	Jejunum	Jejunum	Jejunum	Cecum
	1	2	3	4	5	6	7	8	9	10	11	12	1	2	3	4	5	6	7	8	9	10	11	12	1	2	3	4	5	6	7	8	9	10	11	12	1	2	3	4	5	6	7	8	9	10	11	12	1
Incertae_sedis;Incertae_sedis;Incertae_sedis;Incertae_sedis;Incertae_sedis;bacterium_1XD21-70	0	0	0	0	0	0	0	0	0	0	2.8986	0	0	0	0	0	0	0	0	0	0	0	0	0	0	0	0	0	0	0	0	0	0	0	0	0	0	0	0	0	0	0	0	0	0	0	0	0	0
Incertae_sedis;Incertae_sedis;Incertae_sedis;Incertae_sedis;Incertae_sedis;bacterium_1XD42-54	0	2.83332	4.782	0	0	0	0	0	0	2.77014	2.8986	2.95537	0	0	0	1.24043	0	0	1.46895	0	0	0	0	0	0	0	0	0	0	0	0	0	0	0	0	0	0	0	0	0	0	0	0	0	0	0	0	0	3.54834
Incertae_sedis;Incertae_sedis;Incertae_sedis;Incertae_sedis;Incertae_sedis;bacterium_1xD42-67	0	2.83332	0	0	0	0	0	0	3.41987	0	0	0	0	0	0	0	0	0	0	0	0	0	0	0	0	0	0	0	0	0	0	0	0	0	0	0	0	0	0	0	0	0	0	0	0	0	0	0	0
Incertae_sedis;Incertae_sedis;Incertae_sedis;Incertae_sedis;Incertae_sedis;bacterium_D16-56	0	0	0	0	0	0	0	0	0	0	0	0	0	0	0	0	0	0	0	0	0	0	0	0	0	0	0	0	0	0	0	0	0	0	0	0	0	0	0	0	0	0	0	0	0	0	0	0	0
Actinobacteria;Actinobacteria;Incertae_sedis;Incertae_sedis;Incertae_sedis;Actinobacteria_bacterium_UC5.1-1B11	19.9586	0	0	13.564	123.859	16.0854	0	16.3433	0	2.77014	0	0	4.62107	0	0	4.96171	0	0	7.34476	0	0	0	0	0	0	0	1.54097	1.39176	1.43834	0	0	0	0	0	1.57717	0	0	0	0	0	1.6706	0	0	0	0	0	0	0	0
Actinobacteria;Actinobacteria;Actinomycetales;Actinomycetaceae;Actinomyces;Actinomyces_nasicola	0	0	0	0	0	0	0	0	0	0	0	0	0	0	0	0	0	0	0	0	0	0	0	0	0	0	0	0	0	0	0	1.8114	0	0	0	0	0	0	0	0	0	0	0	0	0	0	0	0	0
Actinobacteria;Actinobacteria;Actinomycetales;Actinomycetaceae;Flaviflexus;Flaviflexus_massiliensis	0	0	0	0	0	0	0	0	0	0	0	0	0	0	0	0	0	0	0	0	0	0	0	0	0	0	0	1.39176	0	0	0	9.05702	0	0	0	0	0	0	0	0	1.6706	0	0	1.25476	0	0	0	0	0
Actinobacteria;Actinobacteria;Bifidobacteriales;Bifidobacteriaceae;Incertae_sedis;Bifidobacteriaceae_bacterium_NR016	0	0	0	0	0	0	0	0	0	0	0	0	0	0	0	0	13.9633	0	0	0	0	0	0	0	0	0	0	0	0	0	0	0	0	0	0	0	0	0	0	0	0	0	0	0	0	0	0	0	0
Actinobacteria;Actinobacteria;Bifidobacteriales;Bifidobacteriaceae;Incertae_sedis;Bifidobacteriaceae_bacterium_WP021	0	0	0	0	0	0	0	0	0	0	0	0	0	0	0	0	3.9895	0	0	0	0	0	0	0	0	0	0	0	0	0	0	0	0	0	0	0	0	0	0	0	0	0	0	0	0	0	0	0	0
Actinobacteria;Actinobacteria;Bifidobacteriales;Bifidobacteriaceae;Bifidobacterium;Bifidobacterium_adolescentis	0	0	0	0	0	0	0	0	0	0	0	0	0	0	0	0	0	0	0	0	0	0	0	0	0	0	0	0	0	0	0	0	0	0	0	0	0	0	0	0	0	0	0	0	0	0	0	0	0
Actinobacteria;Actinobacteria;Bifidobacteriales;Bifidobacteriaceae;Bifidobacterium;Bifidobacterium_angulatum	0	0	0	0	0	0	0	0	0	0	0	0	0	0	0	0	0	0	0	0	0	0	0	0	0	0	0	0	1.43834	0	0	0	0	0	1.57717	0	0	0	0	0	0	0	0	0	0	0	4.2484	0	0
Actinobacteria;Actinobacteria;Bifidobacteriales;Bifidobacteriaceae;Bifidobacterium;Bifidobacterium_animalis	82.329	121.833	239.1	149.204	0	295.97	146.021	1115.43	355.666	191.14	147.828	153.679	8833.95	25302.1	7577.26	14016.8	4482.21	7181.76	6871.76	4970.72	7218.76	6746.49	15949.1	17604	3647.02	25614.5	3627.44	3841.25	3929.55	3130.47	2293.09	6318.18	3982.4	2618.61	19105.9	5275.79	5461.95	25073.8	8214.53	6576.69	4340.22	4680.86	2954.62	2924.85	6215.31	5789.23	15144.1	14075.6	301.609
Actinobacteria;Actinobacteria;Bifidobacteriales;Bifidobacteriaceae;Bifidobacterium;Bifidobacterium_gallinarum	7419.59	721.08	5854.36	3701.63	7503.8	8415.86	1190.74	4320.76	4423.6	8685.78	2272.5	1655.01	482.902	1.48356	58.5809	736.814	77.7953	49.6793	482.551	24.8461	28.6332	13.8112	11.0998	90.7658	4.21134	2.84243	26.967	29.2269	103.561	0	35.1282	46.1908	10.5095	0.61297	4.73152	1.30363	8.34683	0.623324	12.0078	76.691	167.06	0.824675	31.0271	6.2738	27.9629	1.77366	4.95646	0.548628	21.29
Actinobacteria;Actinobacteria;Bifidobacteriales;Bifidobacteriaceae;Bifidobacterium;Bifidobacterium_longum	0	0	0	0	0	0	0	0	0	0	0	0	0	0	0	0	0	0	0	0	0	0	0	0	0	0	0	0	0	0	0	0	0	0	0	0	0	0	0	0	0	0	0	0	0	0	0	0	0
Actinobacteria;Actinobacteria;Bifidobacteriales;Bifidobacteriaceae;Bifidobacterium;Bifidobacterium_pseudolongum	142.205	0	9.564	29.8409	560.807	35.3878	0	61.2874	3.41987	0	0	0	29.2668	0	2.39106	26.049	0	9.31487	26.4412	0	0	0	0	0	0	0	1.54097	1.39176	4.31503	0	0	5.43421	2.80253	0	9.46304	0	0	0	0	4.68342	6.68239	1.64935	5.64128	2.50952	1.51151	0	0	0	0
Actinobacteria;Actinobacteria;Bifidobacteriales;Bifidobacteriaceae;Bifidobacterium;Bifidobacterium_pullorum	5910.23	572.33	4786.78	3282.5	6161.99	6871.66	1056.66	3117.49	3413.03	6692.66	1927.57	1241.25	434.381	5.93423	70.5362	630.137	55.8531	51.2318	427.465	39.1514	18.0283	11.049	9.71235	85.093	8.42269	2.84243	26.1965	18.0928	84.8623	0	13.661	38.0395	12.6114	0	3.15435	1.30363	9.39018	3.73994	7.20468	59.7136	138.66	0	26.7961	7.52856	33.2531	3.54732	1.41613	1.09726	21.29
Actinobacteria;Actinobacteria;Bifidobacteriales;Bifidobacteriaceae;Bifidobacterium;Bifidobacterium_saeculare	69.8549	8.49996	62.166	54.2562	113.538	147.985	23.8944	69.4591	58.1378	130.197	17.3916	20.6876	3.08071	0	1.19553	8.68299	0	0	10.2827	0	0	0	0	0	1.20324	0	0	0	1.43834	0	1.95157	1.8114	0	0	0	0	0	0	1.20078	2.34171	6.68239	0	0	0	0	0	0	0	0
Actinobacteria;Actinobacteria;Bifidobacteriales;Bifidobacteriaceae;Bifidobacterium;Bifidobacterium_sp._AGR2158	0	0	0	0	0	0	0	0	0	0	0	0	0	0	0	0	0	0	0	0	0	0	0	0	0	0	0	0	0	0	0	0	0	0	0	0	0	0	0	0	0	0	0	0	0	0	0	0	0
Actinobacteria;Actinobacteria;Bifidobacteriales;Bifidobacteriaceae;Gardnerella;Gardnerella_vaginalis	0	0	0	0	0	0	0	0	0	0	0	0	9.24214	10.3849	11.9553	16.1255	5.98426	41.9169	13.2206	6.02329	10.6049	14.3636	11.0998	30.6335	3.60972	15.6334	21.5736	0	1.43834	41.7117	19.5157	18.114	18.2164	7.35564	7.88587	5.21452	11.4769	28.6729	27.6179	0	1.6706	102.26	31.0271	2.50952	13.6036	5.9122	18.4097	8.77804	0
Actinobacteria;Actinobacteria;Corynebacteriales;Incertae_sedis;Lawsonella;Lawsonella_clevelandensis	0	0	0	0	0	0	0	0	0	0	0	0	0	0	0	0	0	0	0	0	0	0	0	0	0	0	0	0	0	0	0	0	0	0	0	0	0	0	0	0	0	0	0	0	0	0	0	0	0
Actinobacteria;Actinobacteria;Corynebacteriales;Incertae_sedis;Tomitella;Tomitella_biformata	0	0	0	0	0	0	0	0	0	0	0	0	3.08071	0	0	0	0	0	0	0	0	0	0	0	0	0	0	0	1.43834	0	0	0	0	0	0	0	0	0	0	1.17086	0	0	0	0	0	0	0	0	0
Actinobacteria;Actinobacteria;Corynebacteriales;Corynebacteriaceae;Corynebacterium;Corynebacterium_ammoniagenes	0	0	0	0	0	0	0	0	0	0	0	0	0	0	0.896646	0	9.47507	0	0	0	0	0	0	0	0.30081	0.355304	0.385242	3.13145	5.0342	0	0	9.05702	0	0	0	0	0	0	0.300195	1.75628	5.84709	0.412338	0	2.82321	0.377877	0	0	0	0
Actinobacteria;Actinobacteria;Corynebacteriales;Corynebacteriaceae;Corynebacterium;Corynebacterium_bovis	0	0	0	0	0	0	0	0	0	0	0	0	0	0	0	0	0	0	0	0	0	0	0	0	0	0	0	0	2.87669	0	0	0	0	0	0	0	0	0	0	0	0	0	0	0	0	0	0	0	0
Actinobacteria;Actinobacteria;Corynebacteriales;Corynebacteriaceae;Corynebacterium;Corynebacterium_casei	0	0	0	0	0	0	0	0	0	0	0	0	5.54529	0	0	0	0	0	0	0	0	0	0	0	1.44389	0	1.23278	5.01032	6.90405	0	0	13.0421	1.12101	0	0	0	0	0	0	0	0	0	0	0	1.81381	0	0	0	0
Actinobacteria;Actinobacteria;Corynebacteriales;Corynebacteriaceae;Corynebacterium;Corynebacterium_choanis	0	0	0	0	0	0	0	0	0	0	0	0	0	0	0	0	0	0	0	0	0	0	0	0	0	0	0	0.695878	0	0	0	0	0	0	0	0	0	0	0	0	0	0	0	0	0	0	0	0	0
Actinobacteria;Actinobacteria;Corynebacteriales;Corynebacteriaceae;Corynebacterium;Corynebacterium_crenatum	0	0	0	0	0	0	0	0	0	0	0	0	0	0	0	0	0	0	0	0	0	0	0	0	0	0	0	0	0	0	0	0	1.40127	0	0	0	0	0	0	0	0	0	0	0	0	0	0	0	0
Actinobacteria;Actinobacteria;Corynebacteriales;Corynebacteriaceae;Corynebacterium;Corynebacterium_falsenii	0	0	0	0	0	0	0	0	0	0	0	0	0	0	0	0	0	0	0	0	0	0	12.4873	0	0	0	0	5.56702	10.0684	0	0	34.4167	0	0	0	0	0	0	0	0	3.3412	0	0	0	0	0	2.83226	0	0
Actinobacteria;Actinobacteria;Corynebacteriales;Corynebacteriaceae;Corynebacterium;Corynebacterium_flavescens	0	0	0	0	0	0	0	0	0	0	0	0	0	0	0	0	0	0	0	0	0	0	0	0	0	0	0	0	0	0	0	0	0	0	0	0	0	0	0	0	0	0	0	0	0	0	0	0	0
Actinobacteria;Actinobacteria;Corynebacteriales;Corynebacteriaceae;Corynebacterium;Corynebacterium_genitalium	0	0	0	0	0	0	0	0	0	0	0	0	0	0	0	0	0	0	0	0	0	1.1049	0	0	0	0	0	0	0	0	0	0	0	0	0	0	0	0	0	0	0	0	0	0	0	0	0	0	0
Actinobacteria;Actinobacteria;Corynebacteriales;Corynebacteriaceae;Corynebacterium;Corynebacterium_glucuronolyticum	0	0	0	0	0	0	0	0	0	0	0	0	0	0	0	0	0	0	0	0	0	0	0	1.13457	0	0	0	0	0	0	0	0	0	0	0	0	0	0	0	0	0	0	0	0	0	0	0	0	0
Actinobacteria;Actinobacteria;Corynebacteriales;Corynebacteriaceae;Corynebacterium;Corynebacterium_glutamicum	0	0	0	0	0	0	0	0	0	0	0	0	0	0	0	0	0	0	0	0	0	0	0	0	0	0	0	0	0.359586	0	0	0	0	0	0	0	0	0	0	0	2.08825	0	0	0	0	0	0	0	0
Actinobacteria;Actinobacteria;Corynebacteriales;Corynebacteriaceae;Corynebacterium;Corynebacterium_jeikeium	0	0	0	0	0	0	0	0	0	0	0	0	0	0	0	0	0	0	0	0	0	0	0	0	0	0	0	2.78351	1.43834	0	0	16.3026	0	0	0	0	0	0	0	0	0	0	0	0	0	0	0	0	0
Actinobacteria;Actinobacteria;Corynebacteriales;Corynebacteriaceae;Corynebacterium;Corynebacterium_kroppenstedtii	0	0	0	0	0	0	0	0	0	0	0	0	0	0	0	0	0	0	0	0	0	3.31469	0	0	0	1.42121	0	0	0	2.08559	0	0	0	0	0	0	0	0	0	0	0	0	0	0	0	0	0	0	0
Actinobacteria;Actinobacteria;Corynebacteriales;Corynebacteriaceae;Corynebacterium;Corynebacterium_macginleyi	0	0	0	0	0	0	0	0	0	0	0	0	0	0	0	0	0	0	0	0	0	0	0	0	0	0	0	0	0	0	0	0	0	0	0	0	0	0	0	0	0	0	0	0	0	0	0	0	0
Actinobacteria;Actinobacteria;Corynebacteriales;Corynebacteriaceae;Corynebacterium;Corynebacterium_matruchotii	0	0	0	0	0	0	0	0	0	0	0	0	0	0	0	0	0	0	0	0	0	0	0	0	0	0	0	0	0	0	0	0	0	0	0	0	0	0	0	0	0	0	0	0	0	0	0	0	0
Actinobacteria;Actinobacteria;Corynebacteriales;Corynebacteriaceae;Corynebacterium;Corynebacterium_minutissimum	0	0	0	0	0	0	0	0	0	0	0	0	0	0	0	0	0	0	0	0	0	0	0	0	0	0	0	0	0	0	0	0	0	0	0	0	0	0	0	0	0	0	0	0	0	0	0	0	0
Actinobacteria;Actinobacteria;Corynebacteriales;Corynebacteriaceae;Corynebacterium;Corynebacterium_nuruki	0	0	0	0	6.88106	0	0	0	0	0	0	0	26.1861	2.96712	2.39106	37.2128	301.208	7.76239	55.8202	13.5524	68.9319	0	0	0	3.60972	1.42121	49.311	658.301	437.256	0	19.5157	333.298	28.0253	1.22594	0	1.30363	0	0	18.0117	318.473	616.451	0	14.1032	53.9547	116.386	0	1.41613	1.09726	0
Actinobacteria;Actinobacteria;Corynebacteriales;Corynebacteriaceae;Corynebacterium;Corynebacterium_otitidis	0	0	0	0	0	0	0	0	0	0	0	0	13.8632	0	0	0	0	0	0	0	0	0	0	0	0	0	0	0	0	0	0	0	0	0	0	0	0	0	0	0	0	0	0	0	0	0	0	0	0
Actinobacteria;Actinobacteria;Corynebacteriales;Corynebacteriaceae;Corynebacterium;Corynebacterium_propinquum	0	0	0	0	0	0	0	0	0	0	0	0	0	0	0	0	0	0	0	0	0	0	0	0	0	0	0	0	0	0	0	0	0	0	0	0	0	0	0	0	0	0	0	0	0	0	0	0	0
Actinobacteria;Actinobacteria;Corynebacteriales;Corynebacteriaceae;Corynebacterium;Corynebacterium_provencense	0	0	0	0	0	0	0	0	0	0	0	0	0	0	8.3687	0	0	0	0	0	3.18147	0	0	0	1.20324	0	0	13.9176	18.6985	0	3.90314	25.3597	0	0	0	0	1.04335	0	0	0	13.3648	0	0	0	3.02301	0	2.83226	0	0
Actinobacteria;Actinobacteria;Corynebacteriales;Corynebacteriaceae;Corynebacterium;Corynebacterium_sp._ATCC_6931	0	0	0	0	0	0	0	0	0	0	0	0	0	0	0	0	0	0	0	0	0	0	0	0	0	0	0	0	0	0	0	0	0	0	0	0	0	0	0	0	0	0	0	0	0	0	0	0	0
Actinobacteria;Actinobacteria;Corynebacteriales;Corynebacteriaceae;Corynebacterium;Corynebacterium_sp._CNJ-954	0	0	0	0	0	0	0	0	0	0	0	0	0	0	0	0	0	0	0	0	0	0	0	0	0	0	0	0	0	0	0	0	0	0	0	0	0	0	0	0	0	0	0	0	0	0	0	0	0
Actinobacteria;Actinobacteria;Corynebacteriales;Corynebacteriaceae;Corynebacterium;Corynebacterium_sp._DNF00584	0	0	0	0	0	0	0	0	0	0	0	0	0	0	0	0	0	0	5.87581	0	0	0	0	0	0	0	3.08194	104.382	2.87669	0	0	14.4912	1.40127	0	0	0	0	0	0	18.7337	8.35299	0	1.41032	1.25476	1.51151	0	0	0	0
Actinobacteria;Actinobacteria;Corynebacteriales;Corynebacteriaceae;Corynebacterium;Corynebacterium_sp._HMSC06G04	0	0	0	0	0	0	0	0	0	0	0	0	0	0	0	0	0	0	0	0	0	0	0	0	0	0	0	4.17527	0	0	0	0	0	0	0	0	0	0	0	0	0	0	0	0	0	0	0	0	0
Actinobacteria;Actinobacteria;Corynebacteriales;Corynebacteriaceae;Corynebacterium;Corynebacterium_sp._HMSC077G01	0	0	0	0	0	0	0	0	0	0	0	0	0	0	0	0	0	0	0	0	0	0	0	0	0	0	0	0	0	0	0	0	0	0	0	0	0	0	0	0	0	0	0	0	0	0	0	0	0
Actinobacteria;Actinobacteria;Corynebacteriales;Corynebacteriaceae;Corynebacterium;Corynebacterium_sp._J010B-136	0	0	0	0	3.44053	3.21707	0	0	0	0	0	0	64.695	0	5.97764	6.20213	69.8163	15.5248	17.6274	69.2678	28.6332	3.31469	2.77496	0	14.4389	1.42121	32.3604	295.052	171.163	25.027	3.90314	454.663	30.8278	2.45188	3.15435	0	1.04335	1.24665	4.80312	136.99	217.178	0	15.5135	42.6618	110.34	1.18244	1.41613	1.09726	0
Actinobacteria;Actinobacteria;Corynebacteriales;Corynebacteriaceae;Corynebacterium;Corynebacterium_sp._KPL1860	0	0	0	0	0	0	0	0	0	0	0	0	0	3.7089	0	0	0	0	0	0	0	0	0	0	0	0	0	0	0	0	0	0	0	0	0	0	0	0	0	0	0	0	0	0	0	0	0	0	0
Actinobacteria;Actinobacteria;Corynebacteriales;Corynebacteriaceae;Corynebacterium;Corynebacterium_sp._KPL1998	0	0	0	0	0	0	0	0	0	0	0	0	0	0	0	0	0	0	0	0	0	0	0	0	0	0	0	0	0	0	0	0	0	0	0	0	0	0	0	0	0	0	0	0	0	0	0	0	0
Actinobacteria;Actinobacteria;Corynebacteriales;Corynebacteriaceae;Corynebacterium;Corynebacterium_sphenisci	0	0	0	0	0	0	0	0	0	0	0	0	0	0	0	0	0	0	0	0	0	0	0	0	0	0	0.770485	0	0	0	0	0	0	0	0	0	0	0	0	0	0	0	0	0	0	0	0	0	0
Actinobacteria;Actinobacteria;Corynebacteriales;Corynebacteriaceae;Corynebacterium;Corynebacterium_stationis	0	0	0	0.678202	0	1.60854	0	0	0.854967	0	0	0	20.7948	0	0	8.37288	15.958	1.55248	18.7292	12.0466	2.3861	0	0	0.85093	2.40648	0.355304	5.77863	43.8403	67.6021	3.64978	2.92735	96.4573	2.1019	0	0	0	0	0.623324	4.20273	32.1985	76.4299	0.412338	1.41032	12.5476	10.2027	0.29561	0	0.274314	0
Actinobacteria;Actinobacteria;Corynebacteriales;Corynebacteriaceae;Corynebacterium;Corynebacterium_terpenotabidum	2.49482	0	0	0	0	0	0	0	0	0	0	0	13.8632	0	0	12.4043	97.7428	0	7.34476	0	0	0	0	0	2.40648	0	7.70485	105.773	93.4923	0	3.90314	38.0395	7.00633	1.22594	0	1.30363	1.04335	0	3.60234	53.8593	85.2005	0	9.87224	3.76428	12.092	0	0	0	0
Actinobacteria;Actinobacteria;Corynebacteriales;Corynebacteriaceae;Corynebacterium;Corynebacterium_urealyticum	1.24741	0	0	0	5.1608	3.21707	0	0	1.70993	0	0	0	60.0739	2.22534	7.77094	34.1117	267.297	13.9723	51.4134	71.5266	84.8392	2.76224	3.4687	2.26915	40.9102	1.42121	25.426	210.155	248.833	27.1126	12.6852	736.336	31.5285	1.22594	1.57717	4.56271	2.08671	1.24665	17.4113	230.073	485.309	0.824675	11.2826	71.5213	140.57	3.54732	1.41613	4.38902	0
Actinobacteria;Actinobacteria;Corynebacteriales;Corynebacteriaceae;Corynebacterium;Corynebacterium_variabile	0	0	0	0	0	0	0	0	0	0	0	0	26.1861	0	0	0	37.9003	0	8.81372	7.52911	3.18147	0	0	0	0	0	10.7868	86.2889	112.191	2.08559	5.85471	45.2851	5.60506	0	0	0	0	0	7.20468	48.0051	158.707	1.64935	4.23096	0	16.6266	0	0	0	0
Actinobacteria;Actinobacteria;Corynebacteriales;Corynebacteriaceae;Corynebacterium;Corynebacterium_vitaeruminis	0	0	0	0	0	0	0	0	0	0	0	0	0	0	0	0	0	0	0	0	0	0	0	0	0	0	0	1.39176	0	0	0	0	0	0	0	0	0	0	0	0	0	0	0	0	0	0	0	0	0
Actinobacteria;Actinobacteria;Corynebacteriales;Corynebacteriaceae;Corynebacterium;Corynebacterium_xerosis	0	0	0	0	0	0	0	0	0	0	0	0	0	0	0	0	0	0	0	0	0	0	0	0	0	0	1.54097	0	0	0	0	0	0	0	0	0	0	0	0	0	0	0	0	0	0	0	0	1.09726	0
Actinobacteria;Actinobacteria;Corynebacteriales;Dietziaceae;Dietzia;Dietzia_alimentaria	0	0	0	0	0	0	0	0	0	0	0	0	0	0	0	0	0	0	0	0	0	0	0	0	0	0	0	0	0	0	0	0	0	0	0	0	0	0	0	0	0	0	0	0	0	0	0	0	0
Actinobacteria;Actinobacteria;Corynebacteriales;Dietziaceae;Dietzia;Dietzia_lutea	0	0	0	0	0	0	0	0	0	0	0	0	0	0	0	0	0	0	0	0	1.76749	0	0.462492	0	0.40108	0	1.02731	0.927838	4.31503	0	0	10.2646	0.467088	0	0	0	0	0	0	1.17086	5.56866	0	0	1.25476	0.503835	0	0	0	0
Actinobacteria;Actinobacteria;Corynebacteriales;Mycobacteriaceae;Mycobacterium;Mycobacterium_sp._Root135	0	0	0	0	0	0	0	0	0	0	0	0	0	0	0	0	0	0	0	0	0	0	0	0	0	0	0	0	0	0	0	0	0	0	0	0	0	0	0	0	0	0	0	0	0	0	0	0	0
Actinobacteria;Actinobacteria;Corynebacteriales;Mycobacteriaceae;Mycobacterium;Mycobacterium_sp._Root265	0	0	0	0	0	0	0	0	0	0	0	0	0	0	0	0	0	0	0	0	0	0	0	0	0	0	0	0	0	0	0	0	0	0	0	0	0	0	0	0	0	0	0	0	0	0	0	0	0
Actinobacteria;Actinobacteria;Corynebacteriales;Mycobacteriaceae;Mycobacterium;Mycobacterium_tuberculosis	0	0	0	0	0	0	0	0	0	0	0	0	0	0	0	0	0	0	0	0	0	0	1.38748	0	0	0	0	0	0	0	0	0	0	0	0	0	0	0	0	0	0	0	0	0	0	0	0	0	0
Actinobacteria;Actinobacteria;Corynebacteriales;Mycobacteriaceae;Mycobacteroides;Mycobacteroides_abscessus	0	0	0	0	0	0	0	0	0	0	0	0	0	0	0	0	0	0	0	0	0	0	0	0	0	0	0	0	0	0	0	0	0	0	0	0	0	0	0	3.51257	0	0	0	0	0	0	0	0	0
Actinobacteria;Actinobacteria;Corynebacteriales;Mycobacteriaceae;Mycolicibacter;Mycolicibacter_sinensis	0	0	0	0	0	0	0	0	0	0	0	0	0	0	0	0	0	0	0	0	0	0	0	0	0	0	0	0	0	0	0	0	0	0	1.57717	0	0	0	0	0	0	0	0	0	0	0	0	0	0
Actinobacteria;Actinobacteria;Corynebacteriales;Mycobacteriaceae;Mycolicibacterium;Mycolicibacterium_aurum	0	0	0	0	0	0	0	0	0	0	0	0	0	0	0	0	0	0	0	0	0	0	0	0	0	0	0	0	0	0	0	0	0	0	0	0	0	0	0	0	0	0	0	0	0	0	0	0	0
Actinobacteria;Actinobacteria;Corynebacteriales;Mycobacteriaceae;Mycolicibacterium;Mycolicibacterium_vanbaalenii	0	0	0	0	0	0	0	0	0	0	0	0	0	0	0	0	0	0	0	0	0	0	0	0	0	0	0	0	0	0	0	0	0	0	0	0	0	0	0	0	0	0	0	0	0	0	0	0	0
Actinobacteria;Actinobacteria;Corynebacteriales;Nocardiaceae;Rhodococcus;Rhodococcus_erythropolis	0	0	0	0	0	0	0	0	0	0	0	0	0	0	0	0	0	0	0	0	0	0	0	0	0	0	0	1.39176	0	0	0	0	0	0	0	0	0	0	0	0	0	0	0	0	0	0	0	0	0
Actinobacteria;Actinobacteria;Corynebacteriales;Nocardiaceae;Rhodococcus;Rhodococcus_sp._BS-15	0	0	0	0	0	0	0	0	0	0	0	0	0	0	0	0	0	0	0	0	0	0	0	0	0	0	0	0	0	0	0	0	0	0	0	0	1.04335	0	0	0	0	0	0	0	0	0	0	0	0
Actinobacteria;Actinobacteria;Corynebacteriales;Nocardiaceae;Rhodococcus;Rhodococcus_sp._PML026	0	0	0	0	0	0	0	0	0	0	0	0	0	0	0	0	0	0	0	0	0	0	0	0	0	0	0	0.556702	0	0	0	0	0	0.245188	0	0	0.208671	0.249329	0	0.936684	1.00236	0	0.282064	0	0.302301	0	0.283226	0	0
Actinobacteria;Actinobacteria;Corynebacteriales;Nocardiaceae;Williamsia;Williamsia_herbipolensis	0	0	0	0	0	0	0	0	0	0	0	0	0	0	0	0	0	0	0	0	0	0	0	0	0	0	0	0	0	0	0	0	0	1.22594	0	0	0	0	0	0	0	0	0	0	0	0	0	0	0
Actinobacteria;Actinobacteria;Kineosporiales;Kineosporiaceae;Kineococcus;Kineococcus_radiotolerans	0	0	0	0	0	0	0	0	0	0	0	0	0	0	0	0	0	0	0	0	0	0	0	0	0	0	0	1.39176	1.43834	0	0	0	0	0	0	0	0	0	0	0	0	0	0	0	0	0	0	0	0
Actinobacteria;Actinobacteria;Micrococcales;Bogoriellaceae;Georgenia;Georgenia_soli	0	0	0	0	0	0	0	0	0	0	0	0	0	0	0	0	0	0	0	0	0	0	0	0	0	0	0	0	0	0	0	0	0	0	0	0	0	0	0	0	0.556866	0	0	0	0	0	0	0	0
Actinobacteria;Actinobacteria;Micrococcales;Bogoriellaceae;Georgenia;Georgenia_sp._311	0	0	0	0	0	0	0	0	0	0	0	0	0	0	0	0	0	0	0	0	0	0	0	0	0	0	0	0	0	0	0	0	0	0	0	0	0	0	0	1.17086	0	0	0	0	0	0	0	0	0
Actinobacteria;Actinobacteria;Micrococcales;Brevibacteriaceae;Brevibacterium;Brevibacterium_aurantiacum	0	0	0	0	0	0	0	0	0	0	0	0	0	0	0	0	0	0	0	0	0	0	0	0	0	0	0	0	1.43834	0	0	0	0	0	0	0	0	0	0	0	1.6706	0	0	0	0	0	0	0	0
Actinobacteria;Actinobacteria;Micrococcales;Brevibacteriaceae;Brevibacterium;Brevibacterium_casei	0	0	0	0	0	0	0	0	0	0	0	0	0	0	0	0	0	0	0	0	0	0	0	0	0	0	0	0	0	0	0	1.8114	0	0	0	0	0	0	0	0	0	0	0	0	0	0	0	0	0
Actinobacteria;Actinobacteria;Micrococcales;Brevibacteriaceae;Brevibacterium;Brevibacterium_epidermidis	0	0	0	0	0	0	0	0	0	0	0	0	70.8564	2.96712	7.17317	35.9724	480.735	3.10496	88.1372	22.5873	5.30245	6.62937	2.77496	0	33.6908	0	29.2784	94.6394	319.312	0	9.75784	246.351	12.6114	0	0	0	1.04335	0	6.0039	273.98	237.225	1.64935	2.82064	0	28.7186	0	0	0	0
Actinobacteria;Actinobacteria;Micrococcales;Brevibacteriaceae;Brevibacterium;Brevibacterium_linens	0	0	0	0	0	0	0	0	0	0	0	0	0	0	0	0	0	0	0	0	0	0	0	0	0	0	0	0	0.479447	0	0	0	0	0	0	0	0	0	0	0	0.556866	0	0	0	0	0	0	0	0
Actinobacteria;Actinobacteria;Micrococcales;Brevibacteriaceae;Brevibacterium;Brevibacterium_sanguinis	0	0	0	0	0	0	0	0	0	0	0	2.95537	0	0	0	11.1638	17.9528	0	0	0	0	0	0	0	0	0	0	6.95878	1.43834	0	0	10.8684	1.40127	0	0	0	0	0	0	2.34171	0	0	0	0	3.02301	0	0	0	0
Actinobacteria;Actinobacteria;Micrococcales;Brevibacteriaceae;Brevibacterium;Brevibacterium_senegalense	0	0	0	0	0	0	0	0	0	0	0	0	0	0	0	0	0	1.55248	0	13.5524	0	0	0	0	2.40648	0	0	13.9176	7.19172	0	0	19.9255	0	0	0	0	0	0	0	8.19599	5.0118	0	0	0	0	0	1.41613	0	0
Actinobacteria;Actinobacteria;Micrococcales;Brevibacteriaceae;Brevibacterium;Brevibacterium_sp._2SA	0	0	0	0	0	0	0	0	0	0	0	0	0	0	0	0	1.99475	0	0	0	0	0	0	0	0	0	0	0	2.87669	0	0	5.43421	0	0	0	0	0	0	0	0	0	0	0	0	0	0	0	0	0
Actinobacteria;Actinobacteria;Micrococcales;Brevibacteriaceae;Brevibacterium;Brevibacterium_sp._HMSC24B04	0	0	0	5.42562	0	0	0	0	0	0	0	0	0	0	0	0	0	0	2.93791	0	0	0	0	0	0	0	3.08194	0	1.43834	0	1.95157	43.4737	0	0	0	0	0	0	0	10.5377	1.6706	0	0	3.76428	0	0	0	0	0
Actinobacteria;Actinobacteria;Micrococcales;Brevibacteriaceae;Brevibacterium;Brevibacterium_sp._JCM_18882	0	0	0	0	0	0	0	0	0	0	0	0	0	0	0	0	0	0	0	0	0	0	0	0	0	0	0	0	0	0	0	1.8114	0	0	0	0	0	0	0	0	0	0	0	0	0	0	0	0	0
Actinobacteria;Actinobacteria;Micrococcales;Brevibacteriaceae;Brevibacterium;Brevibacterium_sp._MG-1	0	0	0	0	0	0	0	0	0	0	0	0	7.70179	0	1.19553	6.20213	121.68	1.55248	19.0964	7.52911	2.12098	3.31469	0	0	12.0324	0	4.62291	19.4846	56.0954	0	1.95157	41.6623	2.80253	0	0	0	0	0	1.20078	69.0805	48.4474	0	0	1.25476	7.55753	0	0	0	0
Actinobacteria;Actinobacteria;Micrococcales;Brevibacteriaceae;Brevibacterium;Brevibacterium_sp._S111	0	0	0	0	0	0	0	0	0	0	0	0	1.54036	0	0	0	0	0	1.46895	0	0	0	0	0	1.20324	0	0	0	1.43834	0	0	0	0	0	0	0	0	0	0	0	0	0	0	0	0	0	0	0	0
Actinobacteria;Actinobacteria;Micrococcales;Brevibacteriaceae;Brevibacterium;Brevibacterium_sp._VCM10	0	0	0	0	0	6.43414	0	0	0	0	0	0	0	0	0	0	27.9265	0	0	0	0	0	0	0	0	0	0	0	4.31503	0	0	25.3597	1.40127	0	0	0	0	0	0	0	6.68239	0	1.41032	0	4.53452	0	0	0	0
Actinobacteria;Actinobacteria;Micrococcales;Cellulomonadaceae;Cellulomonas;Cellulomonas_denverensis	0	0	0	0	0	0	0	0	0	0	0	0	0	0	0	0	0	0	0	0	0	0	0	0	0	0	0	0	0	0	0	0	0	0	0	0	0	0	0	2.34171	0	0	0	0	0	0	0	0	0
Actinobacteria;Actinobacteria;Micrococcales;Dermabacteraceae;Brachybacterium;Brachybacterium_alimentarium	0	0	0	0	0	0	0	0	0	0	0	0	0	0	0	0	0	0	0	0	0	0	0	0	0	0	0	0	0	0	0	0	0	0	0	0	0	0	0	0	0	0	0	0	0	0	0	0	0
Actinobacteria;Actinobacteria;Micrococcales;Dermabacteraceae;Brachybacterium;Brachybacterium_endophyticum	0	0	0	0	0	0	0	0	0	0	0	0	0	0	0	1.24043	0	0	0	0	0	0	0	0	0	0	0	0	0	0	0	0	0	0	0	0	0	0	0	1.17086	0	0	0	0	0	0	0	0	0
Actinobacteria;Actinobacteria;Micrococcales;Dermabacteraceae;Brachybacterium;Brachybacterium_faecium	0	0	0	0	0	0	0	0	1.70993	0	0	0	26.9562	0.741779	0.597764	29.15	47.874	0.776239	5.14134	12.7995	0.530245	0	0	0	8.42269	0	9.24582	45.2321	84.8623	2.08559	3.90314	124.987	6.30569	0	0	0	1.04335	0	3.00195	53.8593	76.8475	0	4.23096	2.50952	17.3823	0	0	0	0
Actinobacteria;Actinobacteria;Micrococcales;Dermabacteraceae;Brachybacterium;Brachybacterium_ginsengisoli	0	0	0	0	0	0	0	0	0	0	0	0	0	0	0	0	0	0	0	0	0	0	0	0	0	0	0	0	0	0	0	0	0	0	0	0	0	0	0	0	0	0	0	0	0	0	0	0	0
Actinobacteria;Actinobacteria;Micrococcales;Dermabacteraceae;Brachybacterium;Brachybacterium_paraconglomeratum	0	0	0	0	0	0	0	0	3.41987	0	0	0	41.5896	4.45067	3.58659	59.5405	89.7638	1.55248	14.6895	18.0699	6.36294	0	0	3.40372	15.6421	0	29.2784	68.196	158.218	2.08559	3.90314	271.711	7.00633	0	1.57717	0	0	0	4.80312	121.769	167.06	0	1.41032	12.5476	40.8107	0	0	0	0
Actinobacteria;Actinobacteria;Micrococcales;Dermabacteraceae;Brachybacterium;Brachybacterium_saurashtrense	0	0	0	0	0	0	0	0	0	0	0	0	0.770179	0	0	1.86064	0	0	0.734476	3.01164	1.06049	0	0	0	1.20324	0	0	2.78351	2.87669	0	0	5.43421	0.700633	0	0	0	0	0	0.60039	5.26885	1.6706	0	0	0	2.26726	0	0	0	0
Actinobacteria;Actinobacteria;Micrococcales;Dermabacteraceae;Brachybacterium;Brachybacterium_sp._EE-P12	0	0	0	0	0	0	0	0	0	0	0	0	3.08071	0	0	12.4043	15.958	0	0	0	0	0	0	0	1.20324	0	0	11.134	15.8218	0	0	36.2281	2.80253	0	0	0	0	0	0	4.68342	15.0354	0	0	0	9.06904	0	0	0	0
Actinobacteria;Actinobacteria;Micrococcales;Dermabacteraceae;Brachybacterium;Brachybacterium_sp._HMSC06H03	0	0	0	0	0	0	0	0	0	0	0	0	0	0	0	0	0	0	0	0	0	0	0	0	0	0	0	0	0	0	0	1.8114	0	0	0	0	0	0	0	0	0	0	0	0	0	0	0	0	0
Actinobacteria;Actinobacteria;Micrococcales;Dermabacteraceae;Brachybacterium;Brachybacterium_sp._P6-10-X1	0	0	0	0	0	0	0	0	0	0	0	0	6.93161	0	0	5.58192	0	1.55248	4.40686	6.02329	0.530245	0	0	0	3.0081	0	2.31145	15.3093	15.1026	0	0.975784	43.4737	0.700633	0	0	0.651815	0	0	0	23.4171	21.7178	0	0	0.62738	4.53452	0	0	0	0
Actinobacteria;Actinobacteria;Micrococcales;Dermabacteraceae;Brachybacterium;Brachybacterium_sp._SGAir0954	0	0	0	0	0	0	0	0	0	0	0	0	0	0	0	0	0	0	0	0	0	0	0	0	0	0	0	0	0	0	0	0	0	0	0	0	0	0	0	0	3.3412	0	0	0	0	0	0	0	0
Actinobacteria;Actinobacteria;Micrococcales;Dermabacteraceae;Brachybacterium;Brachybacterium_sp._UMB0905	0	0	0	0	0	0	0	0	0	0	0	0	0	0	0	0	0	0	0	0	0	0	0	0	0	0	0	0	1.43834	0	0	1.8114	0	0	0	0	0	0	0	0	0	0	0	0	1.51151	0	0	0	0
Actinobacteria;Actinobacteria;Micrococcales;Dermabacteraceae;Brachybacterium;Brachybacterium_sp._YJGR34	0	0	0	0	0	0	0	0	0	0	0	0	0	0	0	0	0	0	0	0	0	0	0	0	0	0	0	0	0	0	0	1.8114	0	0	0	0	0	0	0	1.17086	0	0	0	0	0	0	0	0	0
Actinobacteria;Actinobacteria;Micrococcales;Microbacteriaceae;Agreia;Agreia_bicolorata	0	0	0	0	0	0	0	0	0	0	0	0	0	0	0	0	0	0	0	0	0	0	0	0	0	0	0	2.78351	1.43834	0	1.95157	0	0	0	0	0	0	0	1.20078	2.34171	3.3412	0	0	0	0	1.18244	0	0	0
Actinobacteria;Actinobacteria;Micrococcales;Microbacteriaceae;Agrococcus;Agrococcus_lahaulensis	0	0	0	0	0	0	0	0	0	0	0	0	0	0	0	0	0	0	0	0	0	0	0	0	0	0	0	0	0	0	0	0	0	0	0	0	0	0	0	0	0	0	0	0	0	0	0	0	0
Actinobacteria;Actinobacteria;Micrococcales;Microbacteriaceae;Clavibacter;Clavibacter_michiganensis	0	0	0	0	0	0	0	0	0	0	0	0	0	0	0	0	0	0	0	0	0	0	0	0	0	0	1.54097	1.39176	0	0	0	0	1.40127	0	0	0	1.04335	0	0	2.34171	3.3412	0	0	0	0	1.18244	0	0	0
Actinobacteria;Actinobacteria;Micrococcales;Microbacteriaceae;Curtobacterium;Curtobacterium_sp._MCBA15_008	0	0	0	0	0	0	0	0	0	0	0	0	0	0	0	0	0	0	0	0	0	0	0	0	0	0	0	0	0	0	0	0	0	0	0	0	0	0	0	0	0	0	0	5.01904	0	0	0	0	0
Actinobacteria;Actinobacteria;Micrococcales;Microbacteriaceae;Curtobacterium;Curtobacterium_sp._MCBD17_023	0	0	0	0	0	0	0	0	0	0	0	0	0	0	0	0	0	0	0	0	0	0	0	0	0	0	0	0	0	0	0	0	0	0	0	0	0	0	0	0	1.6706	0	0	0	0	0	0	0	0
Actinobacteria;Actinobacteria;Micrococcales;Microbacteriaceae;Curtobacterium;Curtobacterium_sp._MCLR17_032	0	0	0	0	0	0	0	0	0	0	0	0	0	2.96712	0	0	0	0	10.2827	0	2.12098	0	0	0	0	2.84243	0	0	1.43834	0	0	0	0	0	1.57717	0	0	0	0	12.8794	8.35299	0	0	0	1.51151	0	1.41613	0	0
Actinobacteria;Actinobacteria;Micrococcales;Microbacteriaceae;Curtobacterium;Curtobacterium_sp._PhB136	0	0	0	0	0	0	0	0	0	0	0	0	4.62107	7.41779	0	0	29.9213	0	1.46895	0	2.12098	0	2.77496	0	4.81297	1.42121	7.70485	5.56702	4.31503	0	5.85471	1.8114	1.40127	3.67782	1.57717	1.30363	1.04335	0	3.60234	22.2462	16.706	1.64935	1.41032	0	3.02301	2.36488	5.66453	0	0
Actinobacteria;Actinobacteria;Micrococcales;Microbacteriaceae;Frigoribacterium;Frigoribacterium_sp._Leaf164	0	0	0	0	0	0	0	0	0	0	0	0	0	0	0	0	0	0	0	0	1.06049	0	0	0	0	0	0	1.39176	0	0	0	0	0	1.22594	0	0	0	0	1.20078	1.17086	0	0	0	0	0	0	0	0	0
Actinobacteria;Actinobacteria;Micrococcales;Microbacteriaceae;Frigoribacterium;Frigoribacterium_sp._PhB24	0	0	0	0	0	0	0	0	0	0	0	0	0	0	0	0	0	0	0	0	0	0	0	0	0	0	3.08194	2.78351	1.43834	0	0	0	1.40127	0	1.57717	1.30363	1.04335	0	3.60234	0	1.6706	0	0	0	0	0	0	0	0
Actinobacteria;Actinobacteria;Micrococcales;Microbacteriaceae;Frondihabitans;Frondihabitans_australicus	0	0	0	0	0	0	0	0	0	0	0	0	0	0	0	0	0	0	0	0	0	0	0	0	0	0	0	0	0	0	0	0	0	0	0	0	2.08671	0	0	0	0	0	0	1.25476	0	0	1.41613	0	0
Actinobacteria;Actinobacteria;Micrococcales;Microbacteriaceae;Frondihabitans;Frondihabitans_sp._PhB188	0	0	0	0	0	0	0	0	0	0	0	0	0	0	0	0	0	0	0	0	0	0	0	0	0	0	0	0	0	0	0	0	0	0	0	0	0	0	0	0	0	0	0	0	1.51151	0	0	0	0
Actinobacteria;Actinobacteria;Micrococcales;Microbacteriaceae;Herbiconiux;Herbiconiux_solani	0	0	0	0	0	0	0	0	0	0	0	0	0	0	0	0	0	0	5.87581	0	0	0	0	0	0	0	0	0	0	0	0	0	0	0	0	0	0	0	0	0	0	0	0	0	0	0	0	0	0
Actinobacteria;Actinobacteria;Micrococcales;Microbacteriaceae;Labedella;Labedella_gwakjiensis	0	0	0	0	0	0	0	0	0	0	0	0	0	0	0	0	0	0	0	0	0	0	0	0	0	0	0	0	0	0	0	0	0	0	0	0	1.04335	0	0	0	0	0	0	0	0	0	0	0	0
Actinobacteria;Actinobacteria;Micrococcales;Microbacteriaceae;Labedella;Labedella_phragmitis	0	0	0	0	0	0	0	0	0	0	0	0	0	0	0	0	0	0	0	0	0	0	0	0	0	0	0	0	0	0	0	0	0	1.22594	0	0	0	0	0	0	0	0	0	0	0	0	0	0	0
Actinobacteria;Actinobacteria;Micrococcales;Microbacteriaceae;Leifsonia;Leifsonia_sp._ALI-44-B	0	0	0	0	0	0	0	0	0	0	0	0	0	0	0	0	0	0	0	0	0	0	1.38748	0	0	0	0	0	0	0	0	0	0	0	0	0	0	0	0	0	0	0	0	0	0	0	0	0	0
Actinobacteria;Actinobacteria;Micrococcales;Microbacteriaceae;Leifsonia;Leifsonia_sp._BK543	0	0	0	0	0	0	0	0	0	0	0	0	0	0	0	0	0	0	0	0	0	0	0	0	0	0	0	0	0	0	0	1.8114	0	0	0	0	0	0	0	0	0	0	0	0	0	0	0	0	0
Actinobacteria;Actinobacteria;Micrococcales;Microbacteriaceae;Leucobacter;Leucobacter_chromiiresistens	0	0	0	0	0	0	0	0	0	0	0	0	0	0	0	0	0	0	0	0	0	0	0	0	0	0	0	0	0	0	1.95157	0	0	0	0	0	0	0	0	0	0	0	0	0	0	0	0	0	0
Actinobacteria;Actinobacteria;Micrococcales;Microbacteriaceae;Leucobacter;Leucobacter_sp._PH1c	0	0	0	0	0	0	0	0	0	0	0	0	1.54036	0	0	0	0	0	0	0	0	0	0	0	0	0	0	0	0	0	0	0	0	0	0	0	0	0	0	0	0	0	0	0	0	0	0	0	0
Actinobacteria;Actinobacteria;Micrococcales;Microbacteriaceae;Microbacterium;Microbacterium_foliorum	0	0	0	0	0	0	0	0	0	0	0	0	0	0	0	0	0	0	0	0	0	0	0	0	0	0	0	0	0	0	0	0	0	1.22594	0	0	0	0	0	0	0	0	0	0	0	0	0	0	0
Actinobacteria;Actinobacteria;Micrococcales;Microbacteriaceae;Microbacterium;Microbacterium_oleivorans	0	0	0	0	0	0	0	0	0	0	0	0	0	0	0	0	0	0	0	0	3.18147	0	0	0	0	0	0	0	0	0	0	0	0	0	0	0	0	0	0	0	0	0	0	0	0	0	0	0	0
Actinobacteria;Actinobacteria;Micrococcales;Microbacteriaceae;Microbacterium;Microbacterium_sorbitolivorans	0	0	0	0	0	0	0	0	0	0	0	0	0	0	0	0	0	0	0	0	0	0	0	0	0	0	0	0	1.43834	0	0	0	0	0	0	0	0	0	0	0	0	0	0	0	0	0	0	0	0
Actinobacteria;Actinobacteria;Micrococcales;Microbacteriaceae;Microbacterium;Microbacterium_sp._Leaf179	0	0	0	0	0	0	0	0	0	0	0	0	0	0	0	0	0	0	0	0	0	0	0	0	0	0	0	0	0	0	0	0	0	0	0	0	0	0	0	0	1.6706	0	0	0	0	0	0	0	0
Actinobacteria;Actinobacteria;Micrococcales;Microbacteriaceae;Microbacterium;Microbacterium_sp._SA39	0	0	0	0	0	0	0	0	0	0	0	0	0	0	0	0	0	0	0	0	0	0	0	0	0	0	0	0	0	0	0	0	0	0	0	0	0	0	0	0	1.6706	0	0	0	0	0	0	0	0
Actinobacteria;Actinobacteria;Micrococcales;Microbacteriaceae;Microterricola;Microterricola_pindariensis	0	0	0	0	0	0	0	0	0	0	0	0	0	0	0	0	0	0	0	0	0	0	0	0	0	0	0	0	0	0	0	0	0	0	0	0	0	0	1.20078	0	1.6706	0	0	0	0	0	0	0	0
Actinobacteria;Actinobacteria;Micrococcales;Microbacteriaceae;Plantibacter;Plantibacter_sp._Leaf1	0	0	0	0	0	0	0	0	0	0	0	0	1.54036	1.48356	0	0	7.97901	0	1.46895	0	0	0	1.38748	0	0	0	0	5.56702	0	0	0	0	0	2.45188	1.57717	0	1.04335	0	1.20078	1.17086	3.3412	0	0	0	0	0	0	0	0
Actinobacteria;Actinobacteria;Micrococcales;Microbacteriaceae;Pseudoclavibacter;Pseudoclavibacter_faecalis	0	0	0	0	0	0	0	0	0	0	0	0	0	0	0	0	0	0	10.2827	0	0	0	0	0	0	0	0	0	1.43834	0	0	1.8114	0	0	0	0	1.04335	0	0	0	0	0	0	0	0	0	0	0	0
Actinobacteria;Actinobacteria;Micrococcales;Microbacteriaceae;Pseudoclavibacter;Pseudoclavibacter_sp._RFBI4	0	0	0	0	0	0	0	0	0	0	0	0	0	0	0	0	0	0	0	0	0	0	5.54991	0	0	0	0	0	0	0	0	0	0	0	0	0	0	0	6.0039	2.34171	0	0	1.41032	0	0	0	2.83226	0	0
Actinobacteria;Actinobacteria;Micrococcales;Microbacteriaceae;Pseudoclavibacter;Pseudoclavibacter_sp._RFBI5	0	0	0	0	0	0	0	0	0	0	0	0	0	0	0	0	0	0	0	0	0	0	0	0	0	0	0	0	0	0	0	0	0	0	0	0	0	0	0	0	1.6706	0	0	0	0	0	0	0	0
Actinobacteria;Actinobacteria;Micrococcales;Microbacteriaceae;Rathayibacter;Rathayibacter_sp._AY2B5	0	0	0	0	0	0	0	0	0	0	0	0	0	0	0	0	0	0	0	0	0	0	0	0	0	0	0	0	1.43834	0	0	0	0	0	0	0	0	0	0	4.68342	0	0	0	0	0	0	0	0	0
Actinobacteria;Actinobacteria;Micrococcales;Micrococcaceae;Arthrobacter;Arthrobacter_sp._JCM_19049	0	0	0	0	0	0	0	0	0	0	0	0	0	0	0	0	0	0	8.81372	0	0	0	0	0	0	0	0	2.78351	0	0	0	0	0	0	0	0	0	0	0	0	0	0	0	0	0	0	0	0	0
Actinobacteria;Actinobacteria;Micrococcales;Micrococcaceae;Arthrobacter;Arthrobacter_sp._PAMC_25486	0	0	0	0	0	0	0	0	0	0	0	0	0	0	0	0	0	0	0	0	0	0	0	0	0	0	0	0	0	0	0	0	0	0	0	0	0	0	0	0	0	0	0	0	0	0	0	0	0
Actinobacteria;Actinobacteria;Micrococcales;Micrococcaceae;Enteractinococcus;Enteractinococcus_helveticum	0	0	0	0	0	0	0	0	0	0	0	0	0	0	0	0	0	0	0	0	0	0	0	0	0	0	0	1.39176	14.3834	0	0	21.7369	0	0	0	0	0	0	0	7.02513	10.0236	0	0	0	3.02301	0	0	0	0
Actinobacteria;Actinobacteria;Micrococcales;Micrococcaceae;Kocuria;Kocuria_koreensis	0	0	0	0	0	0	0	0	0	0	0	0	0	0	0	0	0	0	0	0	0	0	0	0	0	0	0	2.78351	0	0	0	0	0	0	0	0	0	0	0	0	0	0	0	0	0	0	0	0	0
Actinobacteria;Actinobacteria;Micrococcales;Micrococcaceae;Kocuria;Kocuria_rosea	0	0	0	0	0	0	0	0	0	0	0	0	0	0	0	0	15.958	0	0	0	0	0	0	0	0	0	0	0	0	0	0	0	0	0	0	0	0	0	0	0	0	0	0	0	0	0	0	0	0
Actinobacteria;Actinobacteria;Micrococcales;Micrococcaceae;Kocuria;Kocuria_sp._257	0	0	0	0	0	0	0	0	0	0	0	0	0	0	0	0	0	0	0	0	0	0	0	0	0	0	0	0	1.43834	0	0	0	0	0	0	0	0	0	0	0	0	0	0	0	0	0	0	0	0
Actinobacteria;Actinobacteria;Micrococcales;Micrococcaceae;Micrococcus;Micrococcus_luteus	0	0	0	0	0	0	0	0	0	0	0	0	0	0	0	0	0	0	0	0	0	0	0	0	0	0	0	0	0	0	0	0	0	0	0	0	0	0	0	0	0	0	0	0	0	0	0	0	0
Actinobacteria;Actinobacteria;Micrococcales;Micrococcaceae;Paenarthrobacter;Paenarthrobacter_nicotinovorans	0	0	0	0	0	0	0	0	0	0	0	0	0	0	0	0	0	3.10496	0	0	0	0	0	0	0	0	0	1.39176	0	0	0	0	0	0	0	0	0	0	0	4.68342	1.6706	1.64935	0	0	0	1.18244	1.41613	0	0
Actinobacteria;Actinobacteria;Micrococcales;Micrococcaceae;Rothia;Rothia_sp._HMSC064D08	0	0	0	0	0	0	0	0	0	0	0	0	0	0	0	0	0	0	0	0	0	0	0	0	0	0	0	0	0	0	0	0	0	0	0	0	0	0	0	0	0	0	0	0	0	0	0	0	0
Actinobacteria;Actinobacteria;Micrococcales;Micrococcaceae;Yaniella;Yaniella_halotolerans	0	0	0	0	0	0	0	0	0	0	0	0	0	0	0	0	0	0	0	0	0	0	0	0	1.20324	0	0	0	1.43834	0	0	7.24562	0	0	0	0	0	0	0	0	0	1.64935	0	0	1.51151	0	0	0	0
Actinobacteria;Actinobacteria;Micrococcales;Promicromonosporaceae;Xylanimonas;Xylanimonas_cellulosilytica	0	0	0	0	0	0	0	0	0	0	0	0	0	0	0	0	0	0	0	0	0	0	0	0	0	0	0	0	0	0	0	0	0	0	0	0	0	0	0	0	0	0	0	0	0	0	1.88817	0	0
Actinobacteria;Actinobacteria;Micrococcales;Sanguibacteraceae;Sanguibacter;Sanguibacter_keddieii	0	0	0	0	0	0	0	0	0	0	0	0	0	0	0	0	0	0	0	0	0	0	4.16244	0	0.601621	0.710607	3.08194	1.39176	0.719172	0	0	0.905702	0	1.22594	0	0.651815	0.521677	0.623324	0	0.585428	2.5059	0	0	0.62738	0	0	1.41613	0	0
Actinobacteria;Actinobacteria;Micrococcales;Sanguibacteraceae;Sanguibacter;Sanguibacter_suarezii	0	0	0	0	0	0	0	0	0	0	0	0	0	0	0	0	0	0	0	0	0	0	1.38748	0	0	0	0	0	0	0	0	0	0	0	0	0	0	0	0	0	0	0	0	0	0	0	0	0	0
Actinobacteria;Actinobacteria;Nakamurellales;Nakamurellaceae;Nakamurella;Nakamurella_deserti	0	0	0	0	0	0	0	0	0	0	0	0	12.3229	0	0	0	0	0	0	0	0	0	0	0	0	0	0	0	0	0	0	0	0	0	0	0	0	0	0	0	0	0	0	0	0	0	0	0	0
Actinobacteria;Actinobacteria;Propionibacteriales;Nocardioidaceae;Aeromicrobium;Aeromicrobium_erythreum	0	0	0	0	0	0	0	0	0	0	0	0	0	0	0	0	0	0	0	0	0	0	0	0	0	0	0	0	0	0	0	0	0	0	0	0	0	0	0	0	0	0	0	1.25476	0	0	0	0	0
Actinobacteria;Actinobacteria;Propionibacteriales;Nocardioidaceae;Aeromicrobium;Aeromicrobium_sp._Root472D3	0	0	0	0	0	0	0	0	0	0	0	0	0	0	0	0	0	0	0	0	0	0	0	0	0	0	0	0	1.43834	0	0	0	0	0	1.57717	0	0	0	0	0	0	0	0	2.50952	0	0	0	0	0
Actinobacteria;Actinobacteria;Propionibacteriales;Nocardioidaceae;Nocardioides;Nocardioides_sp._CF8	0	0	0	0	0	0	0	0	0	0	0	0	0	0	0	0	0	0	0	0	0	0	0	0	0	0	1.54097	0	0	0	0	0	0	0	0	0	0	0	0	0	0	0	0	0	0	0	0	0	0
Actinobacteria;Actinobacteria;Propionibacteriales;Propionibacteriaceae;Cutibacterium;Cutibacterium_acnes	0	0	0	0	0	0	0	0	0	0	0	0	0	0	0	0	0	0	2.93791	4.51747	2.12098	0	2.77496	0	0	0	0	0	0	0	0	0	0	0	0	0	0	0	0	1.17086	0	0	0	0	0	0	0	0	3.54834
Actinobacteria;Actinobacteria;Propionibacteriales;Propionibacteriaceae;Cutibacterium;Cutibacterium_avidum	0	0	0	0	0	0	0	0	0	0	0	0	0	0	0	0	0	0	0	0	0	0	0	0	0	0	0	0	0	0	0	0	0	0	0	0	0	0	0	0	0	0	0	0	0	0	0	0	0
Actinobacteria;Actinobacteria;Propionibacteriales;Propionibacteriaceae;Cutibacterium;Cutibacterium_granulosum	0	0	0	0	0	0	0	0	0	0	0	0	0	0	0	0	0	0	0	0	0	0	0	0	0	0	0	0	0	0	0	0	0	0	0	0	0	0	0	0	0	0	0	0	0	0	0	0	0
Actinobacteria;Actinobacteria;Propionibacteriales;Propionibacteriaceae;Cutibacterium;[Propionibacterium]_namnetense	0	0	0	0	0	0	0	0	0	0	0	0	0	0	0	0	0	0	0	0	0	0	0	0	0	0	0	0	0	0	0	0	0	0	0	0	0	0	0	0	0	0	0	0	0	0	0	0	0
Actinobacteria;Actinobacteria;Streptomycetales;Streptomycetaceae;Streptomyces;Streptomyces_barkulensis	0	0	0	0	0	0	0	0	0	0	0	0	0	0	0	0	0	0	0	0	0	0	0	0	0	0	0	0	0	0	0	0	0	0	0	0	0	1.24665	0	0	0	0	0	0	0	0	0	0	0
Actinobacteria;Actinobacteria;Streptomycetales;Streptomycetaceae;Streptomyces;Streptomyces_cinnamoneus	0	0	0	0	0	0	0	0	0	0	0	0	0	0	0	0	0	0	0	0	0	0	0	0	0	0	0	0	0	0	0	0.362281	0	0	0	0	0	0	0	0	0	0	0	0	0	0	0	0	0
Actinobacteria;Actinobacteria;Streptomycetales;Streptomycetaceae;Streptomyces;Streptomyces_griseus	0	0	0	0	0	0	0	0	0	0	0	0	0	0	0	0	0	0	0	0	0	0	0	0	0	0	0	0	0	0	0	0	0	0	0	0	0	0	1.20078	0	0	0	0	0	0	0	0	0	0
Actinobacteria;Actinobacteria;Streptomycetales;Streptomycetaceae;Streptomyces;Streptomyces_sp._NRRL_S-1868	0	0	0	0	0	0	0	0	0	0	0	0	0	0	0	0	0	0	0	0	0	0	0	0	0	0	0	0	0	0	0	0	0	0	0	0	0	1.24665	0	0	0	0	0	0	0	0	0	0	0
Actinobacteria;Actinobacteria;Streptosporangiales;Nocardiopsaceae;Nocardiopsis;Nocardiopsis_alba	0	0	0	0	0	0	0	0	0	0	0	0	0	0	0	0	0	0	0	0	0	0	0	0	0	0	0	0	11.5067	0	0	0	0	0	0	0	0	0	0	0	10.0236	0	0	0	0	0	0	0	0
Actinobacteria;Actinobacteria;Streptosporangiales;Nocardiopsaceae;Nocardiopsis;Nocardiopsis_alkaliphila	0	0	0	0	0	0	0	0	0	0	0	0	0	0	0	0	0	0	0	0	0	0	0	0	0	0	0	0	1.43834	0	0	0	0	0	0	0	0	0	0	0	0	0	0	0	0	0	0	0	0
Actinobacteria;Actinobacteria;Streptosporangiales;Nocardiopsaceae;Nocardiopsis;Nocardiopsis_listeri	0	0	0	0	0	0	0	0	0	0	0	0	0	0	0	0	0	0	0	0	0	0	0	0	0	0	0	0	1.43834	0	0	0	0	0	0	0	0	0	0	0	5.0118	0	0	0	0	0	0	0	0
Actinobacteria;Coriobacteriia;Coriobacteriales;Incertae_sedis;Incertae_sedis;Coriobacteriales_bacterium_DNF00809	0	0	0	0	0	0	0	0	0	0	0	0	0	0	0	0	0	0	0	0	0	0	0	0	0	0	0	0	0	0	0	0	0	0	0	0	0	0	0	0	0	0	0	0	0	0	0	0	0
Actinobacteria;Coriobacteriia;Coriobacteriales;Coriobacteriaceae;Collinsella;Collinsella_sp._AM13-34	0	0	0	0	0	0	0	0	0	0	0	0	0	0	0	0	0	0	0	0	0	0	0	0	0	0	0	0	0	0	0	0	0	0	0	0	0	0	0	0	0	0	0	0	0	0	0	0	0
Actinobacteria;Coriobacteriia;Coriobacteriales;Coriobacteriaceae;Senegalimassilia;Senegalimassilia_anaerobia	0	0	0	0	0	0	0	0	0	0	0	0	0	0	0	0	0	0	0	0	0	0	0	0	0	0	0	0	0	0	0	0	0	0	0	0	0	0	0	0	0	0	0	0	0	0	0	0	0
Actinobacteria;Coriobacteriia;Eggerthellales;Eggerthellaceae;Enteroscipio;Enteroscipio_rubneri	2.49482	5.66664	0	0	0	0	0	0	0	0	0	0	0	0	0	0	0	0	0	0	0	0	0	0	0	0	0	0	0	0	0	0	0	0	0	0	0	0	0	0	0	0	0	3.76428	0	0	0	0	0
Actinobacteria;Coriobacteriia;Eggerthellales;Eggerthellaceae;Gordonibacter;Gordonibacter_pamelaeae	0	0	0	2.71281	0	0	0	0	0	0	0	0	0	0	0	0	0	0	0	0	0	0	0	0	0	0	0	0	0	0	0	0	0	0	0	0	0	0	0	0	0	0	0	0	0	0	0	0	0
Actinobacteria;Coriobacteriia;Eggerthellales;Eggerthellaceae;Gordonibacter;Gordonibacter_urolithinfaciens	7.48446	14.1666	11.955	5.42562	3.44053	6.43414	7.9648	4.08583	3.41987	5.54028	11.5944	5.91074	0	0	0	0	0	0	0	0	6.36294	0	0	0	0	0	0	0	0	0	0	0	0	0	0	0	0	0	0	0	0	0	0	0	0	0	0	0	3.54834
Bacteroidetes;Bacteroidia;Bacteroidales;Bacteroidaceae;Bacteroides;Bacteroides_dorei	0	0	0	0	0	0	0	0	0	0	0	0	0	0	0	0	0	0	0	0	0	0	0	0	0	0	0	0	0	0	0	0	0	0	0	0	0	0	0	0	0	0	0	0	0	0	0	0	0
Bacteroidetes;Bacteroidia;Bacteroidales;Bacteroidaceae;Bacteroides;Bacteroides_fragilis	763.415	626.164	743.601	2303.17	519.52	756.012	1908.9	5148.14	618.996	650.983	3092.8	2618.46	75.4775	0	2.39106	49.6171	0	1.55248	35.2549	19.5757	5.30245	0	0	188.339	0	0	0	1.39176	1.43834	0	1.95157	0	1.40127	0	0	0	1.04335	0	0	0	1.6706	0	0	0	0	0	0	0	1422.88
Bacteroidetes;Bacteroidia;Bacteroidales;Bacteroidaceae;Bacteroides;Bacteroides_ovatus	84.8239	65.1663	50.211	170.907	51.608	96.5121	172.571	265.579	92.3365	85.8744	52.1747	132.992	7.70179	0	0	17.366	0	0	2.93791	1.50582	0	0	0	2.26915	0	0	0	0	0	0	0	0	0	0	0	0	0	0	0	0	0	0	0	0	0	0	0	0	159.675
Bacteroidetes;Bacteroidia;Bacteroidales;Bacteroidaceae;Bacteroides;Bacteroides_sp._AF14-46	2.49482	155.833	7.173	97.6611	0	3.21707	21.2395	53.1158	3.41987	13.8507	376.818	212.787	0	0	0	0	0	0	0	0	0	0	0	1.13457	0	0	0	0	0	0	0	0	0	0	0	0	0	0	0	0	0	0	0	0	0	0	0	0	10.645
Bacteroidetes;Bacteroidia;Bacteroidales;Bacteroidaceae;Bacteroides;Bacteroides_sp._D22	0	0	0	0	0	0	0	0	0	0	0	0	0	0	0	0	0	0	0	0	0	0	0	0	0	0	0	0	0	0	0	0	0	0	0	0	0	0	0	0	0	0	0	0	0	0	0	0	141.933
Bacteroidetes;Bacteroidia;Bacteroidales;Bacteroidaceae;Bacteroides;Bacteroides_sp._UNK.MGS-13	0	11.3333	2.391	8.13843	0	0	0	4.08583	3.41987	0	11.5944	11.8215	0	0	0	0	0	0	0	0	0	0	0	0	0	0	0	0	0	0	0	0	0	0	0	0	0	0	0	0	0	0	0	0	0	0	0	0	0
Bacteroidetes;Bacteroidia;Bacteroidales;Bacteroidaceae;Bacteroides;Bacteroides_thetaiotaomicron	0	0	0	0	0	0	0	0	0	0	0	0	0	0	0	0	0	0	0	0	0	0	0	0	0	0	0	0	0	0	0	0	0	0	0	0	0	0	0	0	0	0	0	0	0	0	0	0	0
Bacteroidetes;Bacteroidia;Bacteroidales;Bacteroidaceae;Bacteroides;Bacteroides_vulgatus	0	0	0	0	0	0	0	0	0	0	0	0	0	0	0	0	0	0	0	0	0	0	0	0	0	0	0	0	0	0	0	0	0	0	0	0	0	0	0	0	0	0	0	0	0	0	0	0	0
Bacteroidetes;Bacteroidia;Bacteroidales;Barnesiellaceae;Barnesiella;Barnesiella_intestinihominis	779.631	11810.7	1817.16	8948.2	411.143	789.791	2883.26	6435.18	854.967	3277.08	20394.5	13777.9	80.0986	7.41779	5.97764	122.182	9.97376	3.88119	31.5825	10.5408	4.77221	9.94406	5.54991	504.318	1.20324	0.710607	0	4.87115	0.719172	0	3.90314	0	0.700633	0	0	0	0	0	2.40156	0	7.51769	0	3.5258	1.88214	0	0	3.54033	0.548628	1084.02
Bacteroidetes;Bacteroidia;Bacteroidales;Odoribacteraceae;Odoribacter;Odoribacter_sp._OF09-27XD	0	0	0	0	0	0	0	0	0	0	0	0	0	0	0	0	0	0	0	0	0	0	0	0	0	0	0	0	0	0	0	0	0	0	0	0	0	0	0	0	0	0	0	0	0	0	0	0	0
Bacteroidetes;Bacteroidia;Bacteroidales;Prevotellaceae;Prevotella;Prevotella_copri	0	0	0	0	0	0	0	0	0	0	0	0	0	0	0	0	0	0	0	0	0	0	0	0	0	0	0	0	0	0	0	0	0	0	0	0	0	0	0	0	0	0	0	0	0	0	0	0	0
Bacteroidetes;Bacteroidia;Bacteroidales;Prevotellaceae;Prevotella;Prevotella_nigrescens	0	0	0	0	0	0	0	0	0	0	0	0	0	0	0	0	0	0	0	0	0	0	0	0	0	0	0	0	0	0	0	0	0	0	0	0	0	0	0	0	0	0	0	0	0	0	0	0	0
Bacteroidetes;Bacteroidia;Bacteroidales;Prevotellaceae;Prevotella;Prevotella_sp._AM23-5	0	0	0	0	0	0	0	0	0	0	0	0	0	0	0	0	0	0	0	0	0	0	0	0	0	0	0	0	0	0	0	0	0	0	0	0	0	0	0	0	0	0	0	0	0	0	0	0	0
Bacteroidetes;Bacteroidia;Bacteroidales;Rikenellaceae;Alistipes;Alistipes_finegoldii	0	0	0	0	0	0	0	0	0	0	0	0	0	0	0	0	0	0	0.979302	0	0	0	0	0	0	0	0	0	0	0	0	0	0	0	0	0	0	0	0	0	0	0	0	0	0	0	0	0	0
Bacteroidetes;Bacteroidia;Bacteroidales;Rikenellaceae;Alistipes;Alistipes_inops	0	243.665	0	29.8409	0	218.761	0	61.2874	3.41987	0	234.786	0	16.9439	0	0	0	0	0	8.81372	0	0	0	0	0	0	0	0	0	0	0	0	0	0	0	0	0	0	0	0	0	0	0	0	0	0	0	0	0	0
Bacteroidetes;Bacteroidia;Bacteroidales;Rikenellaceae;Alistipes;Alistipes_putredinis	24.9482	133.166	227.145	81.3843	13.7621	22.5195	103.542	326.866	13.6795	490.315	333.339	76.8396	1.54036	0	2.39106	2.48085	0	3.10496	0	0	0	0	0	3.40372	0	0	0	0	0	0	0	0	0	0	0	0	0	0	0	0	0	0	0	0	0	0	0	0	31.935
Bacteroidetes;Bacteroidia;Bacteroidales;Rikenellaceae;Alistipes;Alistipes_sp._AM16-43	0	0	0	0	0	0	0	0	0	0	0	0	0	0	0	0	0	0	0	0	0	0	0	0	0	0	0	0	0	0	0	0	0	0	0	0	0	0	0	0	0	0	0	0	0	0	0	0	0
Bacteroidetes;Bacteroidia;Bacteroidales;Rikenellaceae;Alistipes;Alistipes_sp._N15.MGS-157	0	0	0	0	0	0	0	0	0	0	0	0	0	0	0	0	0	0	0	0	0	0	0	0	0	0	0	0	0	0	0	0	0	0	0	0	0	0	0	0	0	0	0	0	0	0	0	0	0
Bacteroidetes;Bacteroidia;Marinilabiliales;Marinilabiliaceae;Incertae_sedis;Marinilabiliaceae_bacterium_JC017	0	0	0	0	0	0	0	0	0	0	0	0	0	0	0	0.620213	1.99475	0	0	0	0	0	1.38748	0	0	0	0	0	0	0	0	0	0	0	0	0	0	0	0.60039	1.17086	0	0	0	0.62738	0	0	1.41613	0	0
Bacteroidetes;Cytophagia;Cytophagales;Cytophagaceae;Aquirufa;Aquirufa_antheringensis	0	0	0	0	0	0	0	0	0	0	0	0	0	0	0	0	0	0	0	0	0	0	1.38748	0	0	0	0	0	0	0	0	0	0	0	0	0	0	0	0	0	0	0	0	0	0	0	0	0	0
Bacteroidetes;Flavobacteriia;Flavobacteriales;Flavobacteriaceae;Chryseobacterium;Chryseobacterium_formosense	0	0	0	0	0	0	0	0	0	0	0	0	0	0	0	0	0	0	0	0	0	0	0	0	0	0	0	0	0	0	0	0	0	0	0	0	0	0	0	0	0	0	0	0	0	0	0	0	0
Bacteroidetes;Flavobacteriia;Flavobacteriales;Flavobacteriaceae;Chryseobacterium;Chryseobacterium_soli	0	0	0	0	0	0	0	0	0	0	0	0	0	0	0	0	0	0	0	0	0	0	0	0	0	0	0	0	0	0	0	0	0	0	0	0	0	0	0	0	0	0	0	0	0	0	0	0	0
Bacteroidetes;Flavobacteriia;Flavobacteriales;Flavobacteriaceae;Chryseobacterium;Chryseobacterium_sp._3008163	0	0	0	0	0	0	0	0	0	0	0	0	0	0	0	0	0	0	0	0	0	0	0	0	0	0	0	0	0	0	0	0	0	0	0	0	0	0	0	0	0	0	0	0	0	0	0	0	0
Bacteroidetes;Sphingobacteriia;Sphingobacteriales;Sphingobacteriaceae;Pedobacter;Pedobacter_sp._AR-3-17	0	0	0	0	0	0	0	0	0	0	0	0	0	0	0	0	0	0	0	0	0	0	0	0	0	0	0	0	0	0	0	0	0	0	0	0	0	0	0	0	0	0	0	0	0	0	0	0	0
Candidatus_Wolfebacteria;Incertae_sedis;Incertae_sedis;Incertae_sedis;Incertae_sedis;Candidatus_Wolfebacteria_bacterium_GW2011_GWA1_44_24	0	0	0	0	0	0	0	0	0	0	0	0	0	0	1.19553	0	3.9895	0	0	0	0	0	0	0	0	0	0	0	0	0	0	0	0	0	0	0	0	0	0	0	0	0	0	0	0	0	0	0	0
Chlamydiae;Chlamydiia;Chlamydiales;Chlamydiaceae;Chlamydia;Chlamydia_trachomatis	0	0	0	0	0	0	0	4.08583	0	0	0	0	0	0	4.78211	1.24043	0	1.55248	2.93791	1.50582	3.18147	2.20979	6.93739	1.13457	1.20324	0	1.54097	0	0	2.08559	3.90314	0	5.60506	0	1.57717	1.30363	0	1.24665	3.60234	2.34171	0	3.2987	5.64128	0	4.53452	3.54732	2.83226	1.09726	0
Cyanobacteria;Incertae_sedis;Synechococcales;Synechococcaceae;Synechococcus;Synechococcus_sp._AG-686-A03	0	0	0	0	0	0	0	0	0	0	0	0	0	0	0	0	0	0	0	0	0	0	0	0	0	0	0	0	0	0	0	0	0	0	0	0	0	0	0	0	0	0	0	0	1.51151	0	0	0	0
Firmicutes;Incertae_sedis;Incertae_sedis;Incertae_sedis;Incertae_sedis;Firmicutes_bacterium	0	0	50.211	54.2562	0	0	2.65493	4.08583	0	2.77014	0	79.795	9.24214	0	0	12.4043	0	0	1.46895	4.51747	0	0	0	11.3457	0	0	0	0	0	0	0	0	0	0	0	0	0	0	0	0	0	0	0	0	0	0	0	0	28.3867
Firmicutes;Incertae_sedis;Incertae_sedis;Incertae_sedis;Incertae_sedis;Firmicutes_bacterium_AF16-15	47.4016	50.9997	76.512	43.4049	299.326	70.7755	61.0635	351.381	167.574	27.7014	26.0874	20.6876	41.5896	5.93423	0	0	0	0	19.0964	0	0	0	0	5.67286	0	0	0	0	1.43834	0	3.90314	0	0	0	0	0	0	0	0	0	3.3412	0	0	0	0	0	0	0	134.837
Firmicutes;Incertae_sedis;Incertae_sedis;Incertae_sedis;Incertae_sedis;Firmicutes_bacterium_AF36-19BH	0	2.83332	2.391	0	0	0	2.65493	4.08583	0	0	11.5944	2.95537	0	0	0	0	0	0	0	0	0	0	0	0	0	0	0	0	0	0	0	0	0	0	0	0	0	0	0	0	0	0	0	0	0	0	0	0	0
Firmicutes;Incertae_sedis;Incertae_sedis;Incertae_sedis;Incertae_sedis;Firmicutes_bacterium_AM10-47	2.49482	0	0	0	0	0	5.30987	0	0	0	5.79719	0	0	0	0	0	0	0	0	0	0	0	0	0	0	0	0	0	0	0	0	0	0	0	0	0	0	0	0	0	0	0	0	0	0	0	0	0	3.54834
Firmicutes;Incertae_sedis;Incertae_sedis;Incertae_sedis;Incertae_sedis;Firmicutes_bacterium_AM29-6AC	2.49482	2.83332	0	0	0	0	7.9648	0	13.6795	0	0	0	0	0	0	0	0	0	0	0	0	0	0	0	0	0	0	0	0	0	0	0	0	0	0	0	0	0	0	0	0	0	0	0	0	0	0	0	0
Firmicutes;Incertae_sedis;Incertae_sedis;Incertae_sedis;Incertae_sedis;Firmicutes_bacterium_AM41-5BH	0	0	0	2.71281	3.44053	0	2.65493	0	0	0	0	0	0	0	0	0	0	0	0	0	0	0	0	0	0	0	0	0	0	0	0	0	0	0	0	0	0	0	0	0	0	0	0	0	0	0	0	0	14.1933
Firmicutes;Incertae_sedis;Incertae_sedis;Incertae_sedis;Incertae_sedis;Firmicutes_bacterium_AM43-11BH	2.49482	0	2.391	0	10.3216	3.21707	2.65493	4.08583	10.2596	0	0	0	0	0	0	0	0	0	0	0	0	0	0	0	0	0	0	0	0	0	0	0	0	0	0	0	0	0	0	0	0	0	0	0	0	0	0	0	21.29
Firmicutes;Incertae_sedis;Incertae_sedis;Incertae_sedis;Incertae_sedis;Firmicutes_bacterium_ASF500	0	11.3333	4.782	24.4153	20.6432	0	2.65493	0	10.2596	11.0806	5.79719	38.4198	0	0	0	0	0	0	0	0	0	0	0	0	0	0	0	0	0	0	0	0	0	0	0	0	0	0	0	0	0	0	0	0	0	0	0	0	7.09667
Firmicutes;Incertae_sedis;Incertae_sedis;Incertae_sedis;Incertae_sedis;Firmicutes_bacterium_CAG:822	0	0	0	0	0	0	0	0	0	0	0	0	0	0	0	0	0	0	0	0	0	0	0	0	0	0	0	0	0	0	0	0	0	0	0	0	0	0	0	0	0	0	0	0	0	0	0	0	0
Firmicutes;Incertae_sedis;Incertae_sedis;Incertae_sedis;Incertae_sedis;Firmicutes_bacterium_OM04-13BH	7.48446	14.1666	0	5.42562	13.7621	12.8683	18.5845	12.2575	6.83974	24.9313	11.5944	5.91074	13.8632	0	0	0	0	0	1.46895	0	0	0	0	0	0	0	0	0	0	0	0	0	0	0	0	0	0	0	0	0	0	0	0	0	0	0	0	0	10.645
Firmicutes;Incertae_sedis;Incertae_sedis;Incertae_sedis;Incertae_sedis;Firmicutes_bacterium_OM07-11	0	0	0	0	0	0	0	0	0	0	0	0	0	0	0	0	0	0	0	0	0	0	0	0	0	0	0	0	0	0	0	0	0	0	0	0	0	0	0	0	0	0	0	0	0	0	0	0	0
Firmicutes;Bacilli;Incertae_sedis;Incertae_sedis;Incertae_sedis;Bacilli_bacterium_VT-13-104	0	0	0	0	0	0	0	0	0	0	0	0	0	0	0	0	0	0	0	0	0	0	0	0	0	0	0	0	0	0	0	0	0	0	0	0	0	0	0	0	0.835299	0	0	0	0	0	0	0	0
Firmicutes;Bacilli;Bacillales;Bacillaceae;Amphibacillus;Amphibacillus_xylanus	0	0	0	0	0	0	0	0	0	0	0	0	0	0	0	0	0	0	0	0	0	0	0	0	0	0	0	0	0.479447	0	0	0	0	0	0	0	0	0	0	0	0	0	0	0	0	0	0	0	0
Firmicutes;Bacilli;Bacillales;Bacillaceae;Bacillus;Bacillus_anthracis	0	0	0	0	0	0	0	0	0	0	0	0	0	0	0	0	0	0	0	0	0	0	0	0	0	0	0	0	0	0	0	0	0	0	0	0	0	0	0	0	1.6706	0	0	0	0	0	0	0	0
Firmicutes;Bacilli;Bacillales;Bacillaceae;Bacillus;Bacillus_bogoriensis	0	0	0	0	0	0	0	0	0	0	0	0	0	0	0	0	0	0	0	0	0	0	0	0	0	0	0	0	0	0	0	0	0	0	0	0	0	0	0	0	0	0	0	0	0	0	0	0	0
Firmicutes;Bacilli;Bacillales;Bacillaceae;Bacillus;Bacillus_clausii	0	0	0	0	0	0	0	0	0	0	0	0	0	0	0	0	0	0	0	0	0	0	0	0	0	0	0	0	1.43834	0	0	0	0	0	0	0	0	0	0	0	0	0	0	0	0	0	0	0	0
Firmicutes;Bacilli;Bacillales;Bacillaceae;Bacillus;Bacillus_coagulans	0	0	0	0	0	0	0	0	0	0	0	0	0	0	0	0	0	0	0	0	0	0	0	0	0	0	0	0	0	0	0	0	0	0	0	0	0	0	0	0	0	0	0	0	0	0	0	0	0
Firmicutes;Bacilli;Bacillales;Bacillaceae;Bacillus;Bacillus_galactosidilyticus	0	0	0	0	0	0	0	0	0	0	0	0	0	0	0	0	0	0	0	0	0	0	0	0	0	0	0	0	0	0	0	1.8114	0	0	0	0	0	0	0	0	0	0	0	0	0	0	0	0	0
Firmicutes;Bacilli;Bacillales;Bacillaceae;Bacillus;Bacillus_pseudomycoides	0	0	0	0	0	0	0	0	0	0	0	0	0	0	0	0	0	0	0	0	0	0	0	0	0	0	0	0	0	0	0	0	0	0	0	0	0	0	1.20078	0	1.6706	0	0	0	0	0	0	0	0
Firmicutes;Bacilli;Bacillales;Bacillaceae;Bacillus;Bacillus_thermoamylovorans	0	0	0	0	0	0	0	0	0	0	0	0	0	0	0	0	0	0	0	0	0	0	0	0	0	0	0	0	0	2.08559	0	0	0	0	0	0	0	0	0	0	0	0	0	0	0	0	0	0	0
Firmicutes;Bacilli;Bacillales;Bacillaceae;Bacillus;Bacillus_thermozeamaize	0	0	0	0	0	0	0	0	0	0	0	0	0	0	0	0	0	0	0	0	0	0	0	0	0	0	0	0	0	0	0	0	0	0	0	0	0	0	0	0	0	0	0	0	0	0	0	0	0
Firmicutes;Bacilli;Bacillales;Bacillaceae;Bacillus;Bacillus_thuringiensis	0	0	0	0	0	0	0	0	0	0	0	0	0	0	0	0	0	0	0	0	0	0	0	0	0	0	0	1.39176	1.43834	0	0	0	0	0	0	0	0	0	0	0	3.3412	0	0	1.25476	0	0	0	0	0
Firmicutes;Bacilli;Bacillales;Bacillaceae;Lysinibacillus;Lysinibacillus_xylanilyticus	0	0	0	0	0	0	0	0	0	0	0	0	0	0	0	0	0	0	0	0	0	0	0	0	0	0	0	0	0	0	0	0	0	0	0	0	0	0	0	1.17086	0	0	0	0	0	0	0	0	0
Firmicutes;Bacilli;Bacillales;Bacillaceae;Oceanobacillus;Oceanobacillus_caeni	0	0	0	0	0	0	0	0	0	0	0	0	0	0	0	0	0	0	0	0	0	0	0	0	0	0	0	0	2.87669	0	0	0	0	0	0	0	0	0	0	0	5.0118	1.64935	0	0	0	0	0	0	0
Firmicutes;Bacilli;Bacillales;Bacillaceae;Oceanobacillus;Oceanobacillus_iheyensis	0	0	0	0	0	0	0	0	0	0	0	0	0	0	0	0	0	0	0	0	0	0	0	0	0	0	0	0	0	0	0	0	0	0	0	0	0	0	0.240156	0	0	0	0	0	0	0	0	0	0
Firmicutes;Bacilli;Bacillales;Bacillaceae;Oceanobacillus;Oceanobacillus_oncorhynchi	0	0	0	0	0	0	0	0	0	0	0	0	0	0	0	0	0	0	0	0	0	0	0	0	0	0	0	0	0	0	0	0	0	0	0	0	0	0	0	0	0	0	0	0	0	0	0	0	0
Firmicutes;Bacilli;Bacillales;Bacillaceae;Oceanobacillus;Oceanobacillus_sp._JCM_19060	0	0	0	0	0	0	0	0	0	0	0	0	0	0	0	0	0	0	0	0	0	0	0	0	0	0	0	0	0	0	0	3.62281	0	0	0	0	0	0	0	0	5.0118	0	0	0	0	0	0	0	0
Firmicutes;Bacilli;Bacillales;Bacillaceae;Ornithinibacillus;Ornithinibacillus_scapharcae	0	0	0	0	0	0	0	0	0	0	0	0	0	0	0	0	0	0	0	0	0	0	0	0	0	0	0	0	0	0	0	0	0	0	0	0	0	0	0	0	0	0	0	0	0	0	0	0	0
Firmicutes;Bacilli;Bacillales;Bacillaceae;Virgibacillus;Virgibacillus_sp._LJ137	0	0	0	0	0	0	0	0	0	0	0	0	0	0	0	0	0	0	0	0	0	0	0	0	0	0	0	0	0	0	0	0	0	0	0	0	0	0	0	0	0	0	0	0	0	0	0	0	0
Firmicutes;Bacilli;Bacillales;Paenibacillaceae;Paenibacillus;Paenibacillus_ferrarius	0	0	0	0	0	0	0	0	0	0	0	0	0	0	0	0	0	0	0	0	0	0	0	0	0	0	0	0	0	0	0	0	0	0	0	0	0	0	0	0	0	0	0	0	0	0	0	2.19451	0
Firmicutes;Bacilli;Bacillales;Paenibacillaceae;Paenibacillus;Paenibacillus_nuruki	0	0	0	0	0	0	0	0	0	0	0	0	0	0	0	0	0	0	0	0	0	0	0	0	0	0	0	0	0	0	0	0	0	0	0	0	0	0	0	0	0	0	0	0	0	0	0	0	0
Firmicutes;Bacilli;Bacillales;Paenibacillaceae;Paenibacillus;Paenibacillus_odorifer	0	0	0	0	0	0	0	0	0	0	0	0	0	0	0	0	0	0	0	0	0	0	0	0	0	0	0	0	0	0	0	0	0	0	0	0	0	0	0	2.34171	0	0	0	0	0	0	0	0	0
Firmicutes;Bacilli;Bacillales;Planococcaceae;Kurthia;Kurthia_sp._11kri321	0	0	0	0	0	0	0	0	0	0	0	0	0	0	0	0	0	0	0	0	0	0	0	0	0	0	0	0	0	0	0	0	0	0	0	0	0	0	0	0	0	0	0	0	0	0	0	0	0
Firmicutes;Bacilli;Bacillales;Planococcaceae;Kurthia;Kurthia_sp._Dielmo	0	0	0	0	0	0	0	0	0	0	0	0	0	0	0	0	0	0	4.40686	0	0	0	0	0	0	0	0	0	0	0	0	0	0	0	0	0	0	0	0	0	13.3648	0	0	0	0	0	0	0	0
Firmicutes;Bacilli;Bacillales;Planococcaceae;Sporosarcina;Sporosarcina_sp._D27	0	0	0	0	0	0	0	0	0	0	0	0	0	0	0	0	0	0	0	0	0	0	0	0	0	0	0	0	0	0	0	0	0	0	0	0	0	0	0	0	0	0	0	0	0	0	1.41613	0	0
Firmicutes;Bacilli;Bacillales;Planococcaceae;Sporosarcina;Sporosarcina_sp._P35	0	0	0	0	0	0	0	0	0	0	0	0	0	0	0	0	0	0	0	0	0	0	0	0	0	0	0	0	0	0	0	0	0	0	0	0	0	0	0	0	0	0	0	0	0	0	0	0	0
Firmicutes;Bacilli;Bacillales;Planococcaceae;Ureibacillus;Ureibacillus_thermophilus	0	0	0	0	0	0	0	0	0	0	0	0	0	0	0	0	0	0	0	0	0	0	0	0	0	0	0	0	0	0	0	0	0	0	0	0	0	0	0	0	0	0	0	0	0	0	0	0	0
Firmicutes;Bacilli;Bacillales;Staphylococcaceae;Jeotgalicoccus;Jeotgalicoccus_halotolerans	0	0	0	0	0	0	0	0	0	0	0	0	0	0	0	0	1.99475	0	0	0	0	0	0	0	0	0	0	1.39176	0	0	0	1.8114	0	0	0	0	0	0	1.20078	1.17086	0	0	0	0	0	0	0	0	0
Firmicutes;Bacilli;Bacillales;Staphylococcaceae;Jeotgalicoccus;Jeotgalicoccus_marinus	0	0	0	0	0	0	0	0	0	0	0	0	4.62107	0	0	1.24043	5.98426	0	1.46895	3.01164	2.12098	0	0	0	0	0	0	1.39176	2.87669	0	0	7.24562	0	0	0	0	0	0	0	4.68342	11.6942	0	0	1.25476	3.02301	0	0	0	0
Firmicutes;Bacilli;Bacillales;Staphylococcaceae;Jeotgalicoccus;Jeotgalicoccus_nanhaiensis	0	0	0	2.71281	0	6.43414	0	0	3.41987	0	0	0	129.39	0	3.58659	35.9724	169.554	1.55248	48.4754	72.2795	16.9678	5.52448	5.54991	0	4.81297	0	13.8687	84.8971	149.588	2.08559	3.90314	266.276	12.6114	0	0	0	1.04335	1.24665	1.20078	149.869	457.744	0	7.0516	33.8785	66.5063	1.18244	0	0	0
Firmicutes;Bacilli;Bacillales;Staphylococcaceae;Macrococcus;Macrococcus_caseolyticus	0	0	0	0	0	0	0	0	0	0	0	0	0	0	0	0	0	0	2.93791	0	0	0	0	0	1.20324	0	0	0	1.43834	0	0	0	0	2.45188	0	0	0	0	0	0	0	0	0	2.50952	0	0	0	0	0
Firmicutes;Bacilli;Bacillales;Staphylococcaceae;Nosocomiicoccus;Nosocomiicoccus_ampullae	0	0	0	0	0	0	0	0	0	0	0	0	0	0	0	0	0	0	0	0	0	0	0	0	0	0	0	0	0	0	0	0	0	0	0	0	0	0	0	0	0	0	0	0	0	0	0	0	0
Firmicutes;Bacilli;Bacillales;Staphylococcaceae;Nosocomiicoccus;Nosocomiicoccus_massiliensis	2.49482	0	0	2.71281	3.44053	3.21707	0	0	0	0	0	0	0	0	0	22.3277	67.8216	1.55248	13.2206	4.51747	14.8469	0	0	0	1.20324	0	7.70485	23.6599	74.7939	2.08559	9.75784	139.478	0	0	0	0	0	0	3.60234	45.6634	128.636	1.64935	0	10.0381	24.1841	0	0	0	0
Firmicutes;Bacilli;Bacillales;Staphylococcaceae;Nosocomiicoccus;Nosocomiicoccus_sp._HMSC059G07	0	0	0	0	0	0	0	0	0	0	0	0	0	0	0	0	0	0	0	0	0	0	0	0	0	0	0	0	0	0	0	0	0	0	0	0	0	0	0	1.17086	1.6706	0	0	0	1.51151	0	0	0	0
Firmicutes;Bacilli;Bacillales;Staphylococcaceae;Staphylococcus;Staphylococcus_arlettae	0	0	0	0	0	0	0	0	0	0	0	0	10.7825	7.41779	3.58659	23.5681	249.344	0	95.4819	0	4.24196	1.1049	0	0	1.20324	0	3.08194	12.5258	169.725	0	11.7094	14.4912	1.40127	0	0	0	1.04335	0	7.20468	149.869	299.037	0	5.64128	7.52856	3.02301	0	0	0	0
Firmicutes;Bacilli;Bacillales;Staphylococcaceae;Staphylococcus;Staphylococcus_aureus	0	0	0	0	0	0	0	0	0	0	0	0	0	0	0	0	0	0	0	0	0	0	0	0	0	0	0	0	1.43834	0	0	0	0	0	0	0	0	0	0	0	0	0	0	0	0	0	0	0	0
Firmicutes;Bacilli;Bacillales;Staphylococcaceae;Staphylococcus;Staphylococcus_capitis	0	0	0	0	0	0	0	0	0	0	0	0	0	0	0	0	0	0	0	0	0	0	0	0	0	0	0	0	0	0	0	0	0	0	0	0	0	0	0	0	0	0	0	0	0	0	0	0	0
Firmicutes;Bacilli;Bacillales;Staphylococcaceae;Staphylococcus;Staphylococcus_caprae	0	0	0	0	0	0	0	0	0	0	0	0	0	0	0	1.24043	0	0	0	0	0	0	0	0	0	0	0	0	0	0	0	0	0	0	0	0	0	0	0	0	0	0	0	0	0	0	0	0	0
Firmicutes;Bacilli;Bacillales;Staphylococcaceae;Staphylococcus;Staphylococcus_chromogenes	0	0	0	0	0	0	0	0	0	0	0	0	0	0	3.58659	0	0	0	0	0	0	0	0	2.26915	1.20324	0	1.54097	1.39176	0	0	0	0	0	0	0	0	0	0	1.20078	1.17086	5.0118	0	0	0	0	2.36488	0	1.09726	0
Firmicutes;Bacilli;Bacillales;Staphylococcaceae;Staphylococcus;Staphylococcus_cohnii	0	2.83332	0	2.71281	6.88106	16.0854	2.65493	0	6.83974	2.77014	2.8986	0	326.556	8.90135	120.748	349.8	3249.45	55.8892	844.648	262.013	225.884	6.62937	13.8748	23.826	80.6172	7.10607	117.114	534.434	2731.41	8.34235	132.707	952.799	114.904	1.22594	6.30869	7.82178	20.8671	2.49329	93.6608	2311.27	4270.05	3.2987	81.7986	212.054	507.866	8.27708	9.91292	5.48628	3.54834
Firmicutes;Bacilli;Bacillales;Staphylococcaceae;Staphylococcus;Staphylococcus_condimenti	0	0	0	0	0	0	0	0	0	0	0	0	0	0	0	0	0	0	0	0	1.06049	0	0	0	0	0	0	2.78351	0	0	0	1.8114	0	0	0	0	0	0	0	3.51257	0	0	0	0	0	0	0	0	0
Firmicutes;Bacilli;Bacillales;Staphylococcaceae;Staphylococcus;Staphylococcus_epidermidis	0	0	0	0	0	0	0	0	0	0	0	0	0	0	0	0	1.99475	0	0	0	1.06049	0	0	0	0	0	0	0	0	0	0	0	0	0	0	0	0	0	0	0	0	0	0	0	0	0	0	0	0
Firmicutes;Bacilli;Bacillales;Staphylococcaceae;Staphylococcus;Staphylococcus_equorum	0	0	0	0	0	0	0	0	0	0	0	0	0	0	0	0	0	0	0	0	0	0	0	0	0	0	0	1.39176	10.0684	0	0	1.8114	0	0	0	0	0	0	0	0	15.0354	0	0	0	0	0	0	0	0
Firmicutes;Bacilli;Bacillales;Staphylococcaceae;Staphylococcus;Staphylococcus_felis	0	0	0	0	0	0	0	0	0	0	0	0	0	0	0	0	0	0	0	0	0	0	0	0	0	0	0	0	0	0	0	0	0	0	0	0	0	0	0	0	0	0	0	0	0	0	0	0	0
Firmicutes;Bacilli;Bacillales;Staphylococcaceae;Staphylococcus;Staphylococcus_fleurettii	0	0	0	0	0	0	0	0	0	0	0	0	0	0	0	0	0	0	0	0	0	0	0	0	0	0	1.54097	0	1.43834	0	0	0	0	0	0	0	0	0	0	0	0	0	0	0	0	0	0	0	0
Firmicutes;Bacilli;Bacillales;Staphylococcaceae;Staphylococcus;Staphylococcus_gallinarum	0	0	0	0	0	0	0	0	0	0	0	0	0	0	0	0	69.8163	1.55248	13.2206	0	2.12098	3.31469	0	0	2.40648	0	3.08194	2.78351	56.0954	0	1.95157	0	0	0	0	0	1.04335	1.24665	0	48.0051	71.8357	0	2.82064	2.50952	1.51151	0	0	0	0
Firmicutes;Bacilli;Bacillales;Staphylococcaceae;Staphylococcus;Staphylococcus_haemolyticus	0	0	0	0	0	3.21707	0	0	0	0	0	0	0	0	0	0	0	0	0	0	0	0	0	0	0	0	0	0	2.87669	2.08559	0	0	0	0	0	0	0	0	0	0	0	0	0	0	0	0	0	0	0
Firmicutes;Bacilli;Bacillales;Staphylococcaceae;Staphylococcus;Staphylococcus_hominis	0	0	0	0	0	0	0	0	0	0	0	0	0	0	0	0	0	0	0	0	0	0	0	0	0	0	0	0	1.43834	0	0	0	0	0	0	0	0	0	0	0	0	0	0	0	0	0	0	0	0
Firmicutes;Bacilli;Bacillales;Staphylococcaceae;Staphylococcus;Staphylococcus_intermedius	0	0	0	0	0	0	0	0	0	0	0	0	0	0	0	0	0	0	0	0	0	0	0	0	0	0	0	1.39176	0	0	0	0	0	0	0	0	0	0	1.20078	0	0	0	0	0	0	0	0	0	0
Firmicutes;Bacilli;Bacillales;Staphylococcaceae;Staphylococcus;Staphylococcus_kloosii	0	0	0	0	0	0	0	0	0	0	0	0	1.54036	0	0	0	0	0	0	0	0	0	0	0	0	0	0	0	0	0	0	0	0	0	0	0	0	0	0	0	0	0	0	0	0	0	0	0	0
Firmicutes;Bacilli;Bacillales;Staphylococcaceae;Staphylococcus;Staphylococcus_lentus	0	0	0	0	0	0	2.65493	0	0	0	0	0	161.737	2.96712	25.1061	68.2235	359.055	9.31487	111.64	147.571	16.9678	12.1539	5.54991	1.13457	22.8616	0	30.8194	70.9796	233.012	4.17117	11.7094	268.088	12.6114	0	0	0	4.17341	0	10.807	257.588	487.815	1.64935	4.23096	38.8976	74.0638	3.54732	2.83226	3.29177	0
Firmicutes;Bacilli;Bacillales;Staphylococcaceae;Staphylococcus;Staphylococcus_nepalensis	0	0	0	0	0	0	0	0	0	0	0	0	1.84843	0	0	0.496171	7.97901	0.620991	0.587581	0	1.27259	0	0	0	0	0	0.616388	2.22681	4.02736	0	1.56125	2.17369	0.560506	0	0	0	0	0	0	4.68342	6.01415	0	0	0.501904	0	0	0	0	0
Firmicutes;Bacilli;Bacillales;Staphylococcaceae;Staphylococcus;Staphylococcus_pasteuri	0	0	0	0	0	0	0	0	0	0	0	0	0	0	0	0	0	0	0	0	0	0	0	0	0	0	0	0	0	0	0	0	0	0	0	0	0	0	0	0	0	0	0	0	0	0	0	0	0
Firmicutes;Bacilli;Bacillales;Staphylococcaceae;Staphylococcus;Staphylococcus_pettenkoferi	0	0	0	0	0	0	0	0	0	0	0	0	0	0	0	0	0	0	0	0	0	0	0	0	0	0	0	0	0	0	0	0	0	0	0	0	0	0	0	1.17086	0	0	0	0	0	0	0	0	0
Firmicutes;Bacilli;Bacillales;Staphylococcaceae;Staphylococcus;Staphylococcus_pseudintermedius	0	0	0	0	0	0	0	0	0	0	0	0	0	0	0	0	0	0	0	0	0	0	0	0	0	0	0	0	0	0	0	0	0	0	0	0	0	0	0	0	0	0	0	0	0	0	0	0	0
Firmicutes;Bacilli;Bacillales;Staphylococcaceae;Staphylococcus;Staphylococcus_saprophyticus	0	2.83332	0	0	3.44053	0	2.65493	0	0	0	0	0	60.0739	0	10.7598	95.5129	608.399	4.65743	192.433	37.6456	18.0283	0	2.77496	2.26915	8.42269	1.42121	16.9507	55.6702	834.239	0	25.3704	101.439	4.2038	1.22594	1.57717	1.30363	2.08671	2.49329	10.807	519.86	1349.84	1.64935	26.7961	28.8595	24.1841	0	1.41613	1.09726	0
Firmicutes;Bacilli;Bacillales;Staphylococcaceae;Staphylococcus;Staphylococcus_sciuri	0	0	0	0	0	0	0	0	0	0	0	0	0	0	0	0	0	0	0	0	0	0	0	0	0	0	0	2.78351	1.43834	0	0	1.8114	0	0	0	0	1.04335	0	0	1.17086	8.35299	0	1.41032	0	0	0	0	0	0
Firmicutes;Bacilli;Bacillales;Staphylococcaceae;Staphylococcus;Staphylococcus_simulans	0	0	0	0	0	0	0	0	0	0	0	0	0	0	0	0	0	0	0	0	0	0	0	0	0	0	0	0	1.43834	0	0	0	0	0	0	0	0	0	0	0	0	0	0	0	0	0	0	0	0
Firmicutes;Bacilli;Bacillales;Staphylococcaceae;Staphylococcus;Staphylococcus_sp._E463	0	0	0	0	0	0	0	0	0	0	0	0	0	0	0	0	0	0	0	0	0	0	0	0	0	0	0	0	0	0	0	0	0	0	0	0	0	0	0	0	0	0	0	0	0	0	0	0	0
Firmicutes;Bacilli;Bacillales;Staphylococcaceae;Staphylococcus;Staphylococcus_succinus	0	0	0	0	0	0	0	0	0	0	0	0	0	0	0	0	0	0	0	0	0	0	0	0	0	0	0	0	1.43834	0	0	0	0	0	0	0	0	0	0	3.51257	10.0236	0	0	0	0	0	0	0	0
Firmicutes;Bacilli;Bacillales;Staphylococcaceae;Staphylococcus;Staphylococcus_vitulinus	0	0	0	0	0	0	0	0	0	0	0	0	0	0	0	0	0	0	0	0	0	0	0	0	0	0	0	0	0	0	0	0	0	0	0	0	0	0	0	2.34171	0	0	0	0	0	0	1.41613	0	0
Firmicutes;Bacilli;Bacillales;Staphylococcaceae;Staphylococcus;Staphylococcus_xylosus	0	0	0	0	0	0	0	0	0	0	0	0	21.565	0	0	11.1638	65.8268	0	2.93791	0	0	0	0	0	3.60972	0	4.62291	8.35054	172.601	0	1.95157	23.5483	1.40127	0	0	0	0	0	2.40156	99.5227	233.884	0	2.82064	0	1.51151	0	0	0	0
Firmicutes;Bacilli;Lactobacillales;Aerococcaceae;Abiotrophia;Abiotrophia_defectiva	0	0	0	0	0	0	0	0	0	0	0	0	0	0	0	0	0	0	0	0	0	0	0	0	0	0	0	0	0	0	0	0	0	0	0	0	0	0	0	0	0	0	0	0	0	0	0	0	0
Firmicutes;Bacilli;Lactobacillales;Aerococcaceae;Aerococcus;Aerococcus_sp._1KP-2016	0	0	0	0	0	0	0	0	0	0	0	0	0	0	0	0	0	0	0	0	0	0	0	0	0	0	0	0	0	0	0	0	0	0	0	0	0	0	0	0	0	0	0	0	0	0	0	0	0
Firmicutes;Bacilli;Lactobacillales;Aerococcaceae;Aerococcus;Aerococcus_urinaeequi	0	0	0	0	0	0	0	0	0	0	0	0	0	0	0	0.413475	0	0	0	0	0	0	0	0	0	0	0	0	0	0	0	0	0	0	0	0	0	0	0	0	0	0	0	0	0	0	0	0	0
Firmicutes;Bacilli;Lactobacillales;Aerococcaceae;Aerococcus;Aerococcus_viridans	0	0	0	2.71281	0	0	0	0	0	0	0	0	13.8632	0	10.7598	11.1638	0	4.65743	2.93791	36.1397	13.7864	0	0	0	8.42269	0	4.62291	45.928	8.63006	0	0	135.855	4.2038	0	0	0	1.04335	0	2.40156	67.9096	60.1415	0	4.23096	32.6238	34.7646	0	0	0	0
Firmicutes;Bacilli;Lactobacillales;Aerococcaceae;Facklamia;Facklamia_hominis	0	0	0	0	0	0	0	0	0	0	0	0	0	0	0	0	0	0	0	0	0	0	0	0	0	0	0	0	0	0	0	0	0	0	0	0	1.04335	0	0	0	0	0	0	0	0	0	0	0	0
Firmicutes;Bacilli;Lactobacillales;Aerococcaceae;Facklamia;Facklamia_tabacinasalis	0	0	0	0	0	0	0	0	0	0	0	0	0	0	0	0	0	0	0	4.51747	0	0	0	0	0	0	0	0	0	0	0	5.43421	0	0	0	0	0	0	0	0	0	0	0	2.50952	4.53452	0	0	0	0
Firmicutes;Bacilli;Lactobacillales;Aerococcaceae;Globicatella;Globicatella_sanguinis	0	0	0	0	0	0	0	0	0	0	0	0	13.8632	0	0	0	0	0	0	7.52911	0	0	0	0	0	0	0	0	1.43834	0	0	56.1535	0	0	0	0	0	0	1.20078	0	3.3412	0	0	0	3.02301	0	0	0	0
Firmicutes;Bacilli;Lactobacillales;Carnobacteriaceae;Carnobacterium;Carnobacterium_divergens	0	0	0	0	0	0	0	0	0	0	0	0	0	0	0	0	0	0	0	0	0	0	0	0	0	0	0	0	0	0	0	0	0	0	0	0	0	0	0	0	1.6706	0	0	0	0	0	0	0	0
Firmicutes;Bacilli;Lactobacillales;Carnobacteriaceae;Carnobacterium;Carnobacterium_maltaromaticum	0	0	0	0	0	0	0	0	0	0	0	0	0	0	0	0	0	0	0	0	0	0	0	0	0	0	0	0	0	0	0	0	0	0	0	0	0	0	0	0	1.6706	0	0	0	0	0	0	0	0
Firmicutes;Bacilli;Lactobacillales;Carnobacteriaceae;Carnobacterium;Carnobacterium_sp._N15.MGS-251	6.65286	4.72221	3.18799	6.32988	4.58736	6.43414	1.76996	8.17165	3.41987	4.61691	0.966198	8.86611	0	0	0.797019	0	0	0	0	0	0.353496	0.368298	0	0.378191	0	0	0	0	0	0	0	0	0	0	0	0	0	0	0	0	0	0	0	0	0	0	0	0	5.91391
Firmicutes;Bacilli;Lactobacillales;Carnobacteriaceae;Jeotgalibaca;Jeotgalibaca_sp._PTS2502	0	0	0	0	0	0	0	0	0	0	0	0	0	0	0	0	0	0	0	0	0	0	0	0	0	0	0	0	0	0	0	0	0	0	0	0	0	0	0	0	0.835299	0	0	0	0	0	0	0	0
Firmicutes;Bacilli;Lactobacillales;Carnobacteriaceae;Trichococcus;Trichococcus_sp._SKBG	0	0	0	0	0	0	0	0	0	0	0	0	0	0	0	0	0	0	0	0	0	0	0	0	0	0	0	0	0	0	0	0	0	0	0	0	0	0	0	0	0	0	0	0	0	0	0	0	0
Firmicutes;Bacilli;Lactobacillales;Enterococcaceae;Enterococcus;Enterococcus_avium	0	0	0	0	0	0	0	0	0	0	0	0	0	0	0	0	1.99475	0	0	0	0	0	0	0	0	0	0	0	0	0	0	1.8114	0	0	0	0	0	0	0	0	0	0	0	2.50952	0	0	0	0	0
Firmicutes;Bacilli;Lactobacillales;Enterococcaceae;Enterococcus;Enterococcus_canis	0	0	0	0	0	0	0	0	0	0	0	0	0	0	0	0	0	0	0	0	0	0	0	0	0	0	0	0	0	0	1.95157	0	0	0	0	0	0	0	0	0	0	0	0	0	0	0	0	0	0
Firmicutes;Bacilli;Lactobacillales;Enterococcaceae;Enterococcus;Enterococcus_casseliflavus	0	0	2.391	0	0	0	0	0	0	0	0	0	0	0	0	0	0	0	0	0	0	0	0	0	0	0	0	0	0	0	0	1.8114	0	0	0	0	0	0	0	3.51257	0	0	0	0	0	0	0	0	0
Firmicutes;Bacilli;Lactobacillales;Enterococcaceae;Enterococcus;Enterococcus_cecorum	0	5.66664	0	5.42562	6.88106	6.43414	0	0	3.41987	24.9313	14.493	0	9.24214	4.45067	9.56423	58.3001	853.754	4.65743	29.3791	3.01164	25.4518	127.063	364.907	35.1718	1.20324	8.52729	177.211	5072.95	86.3006	27.1126	0	219.18	7.00633	471.987	659.258	2093.63	2.08671	0	36.0234	2187.16	232.213	0	1.41032	13.8024	4.53452	186.826	310.133	68.0298	3.54834
Firmicutes;Bacilli;Lactobacillales;Enterococcaceae;Enterococcus;Enterococcus_dispar	0	0	0	0	0	0	0	0	0	0	0	0	0	0	0	0	0	0	0	0	0	0	0	0	0	0	0	0	0	0	0	0	0	0	0	0	0	0	0	0	0	0	0	0	0	0	0	0	0
Firmicutes;Bacilli;Lactobacillales;Enterococcaceae;Enterococcus;Enterococcus_durans	0	0	0	0	0	0	0	0	0	0	0	0	0	0	0	0	0	0	10.2827	0	0	0	0	0	0	0	0	0	0	0	0	0	0	0	0	0	0	0	0	0	0	0	0	0	0	0	0	0	0
Firmicutes;Bacilli;Lactobacillales;Enterococcaceae;Enterococcus;Enterococcus_faecalis	2.49482	0	0	0	3.44053	0	0	8.17165	0	0	0	0	3.08071	0	0	0	0	0	0	0	2.12098	0	1.38748	0	0	1.42121	1.54097	1.39176	4.31503	0	0	12.6798	0	2.45188	0	0	0	0	0	2.34171	11.6942	0	2.82064	1.25476	0	0	0	0	0
Firmicutes;Bacilli;Lactobacillales;Enterococcaceae;Enterococcus;Enterococcus_faecium	17.4637	0	0	10.8512	3.44053	0	50.4437	0	0	2.77014	0	5.91074	52.3721	0	1.19553	29.7702	37.9003	0	2190.21	10.5408	2.12098	0	0	13.6149	0	0	1.54097	11.134	38.8353	0	202.963	41.6623	1.40127	1.22594	0	10.429	0	0	0	7.02513	51.7886	0	102.953	2.50952	10.5805	3.54732	0	3.29177	0
Firmicutes;Bacilli;Lactobacillales;Enterococcaceae;Enterococcus;Enterococcus_gallinarum	0	0	0	0	0	0	0	0	0	0	0	0	15.4036	0	0	0	0	1.55248	5.87581	0	0	0	0	0	0	0	0	0	0	0	0	0	0	0	0	0	0	0	0	0	1.6706	0	0	0	0	0	0	0	0
Firmicutes;Bacilli;Lactobacillales;Enterococcaceae;Enterococcus;Enterococcus_hirae	0	0	0	0	0	0	2.65493	0	0	0	0	0	0	0	0	0	0	0	19.0964	0	0	0	0	0	0	0	0	0	0	0	1.95157	0	0	0	0	0	0	0	0	0	0	0	1.41032	0	0	0	0	0	0
Firmicutes;Bacilli;Lactobacillales;Enterococcaceae;Enterococcus;Enterococcus_italicus	0	0	0	0	0	0	0	0	0	0	0	0	0	0	0	0	0	0	0	0	0	0	0	0	0	0	0	0	0	0	0	0	0	0	0	0	0	0	0	0	0	0	0	0	0	0	0	0	0
Firmicutes;Bacilli;Lactobacillales;Enterococcaceae;Enterococcus;Enterococcus_massiliensis	0	0	0	0	0	0	0	0	0	0	0	0	1.54036	0	0	0	0	0	0	0	0	0	0	0	0	0	0	0	1.43834	0	0	0	0	0	0	0	0	0	0	0	0	0	0	0	0	0	0	0	0
Firmicutes;Bacilli;Lactobacillales;Enterococcaceae;Enterococcus;Enterococcus_mundtii	0	0	0	0	0	0	0	0	0	0	0	0	0	0	0	0	0	0	1.46895	0	0	0	0	0	0	0	0	0	0	0	0	0	0	0	0	0	0	0	0	0	0	0	0	0	0	0	0	0	0
Firmicutes;Bacilli;Lactobacillales;Enterococcaceae;Enterococcus;Enterococcus_phoeniculicola	0.831606	0	0	0	0	0	0	0	0	0	0	0	0.513452	0	0	0	0	0	0.489651	0	0	0	0	0	0	0	0	0	0.479447	0	0	0	0	0	0	0	0	0	0	0.390285	0	0	0	0	0	0	0	0	0
Firmicutes;Bacilli;Lactobacillales;Enterococcaceae;Enterococcus;Enterococcus_ratti	0	0	0	0	0	0	0	0	0	0	0	0	0	0	0	0	0	0	2.93791	0	0	0	0	0	0	0	0	0	0	0	1.95157	0	0	0	0	0	0	0	0	0	0	0	0	0	0	0	0	0	0
Firmicutes;Bacilli;Lactobacillales;Enterococcaceae;Enterococcus;Enterococcus_rivorum	0	0	0	0	0	0	0	0	0	0	0	0	0	0	0	0	0	0	0	0	0	0	0	0	0	0	0	0	0	0	0	0	0	0	0	0	0	0	0	0	0	0	0	0	0	0	0	0	0
Firmicutes;Bacilli;Lactobacillales;Enterococcaceae;Enterococcus;Enterococcus_saccharolyticus	0	0	0	0	0	0	0	0	0	0	0	0	0	0	0	0	0	0	0	0	0	0	0	0	0	0	0	0	0	0	0	0	1.40127	0	0	0	0	0	0	0	0	0	0	0	0	0	0	0	0
Firmicutes;Bacilli;Lactobacillales;Enterococcaceae;Enterococcus;Enterococcus_sp._10F3_DIV0382	0	0	0	0	0	0	0	0	0	0	0	0	0	0	0	0	0	0	0	0	0	0	0	0	0	0	0	0	0	0	0	0	0	0	0	0	0	0	0	0	0	0	0	0	0	0	0	0	0
Firmicutes;Bacilli;Lactobacillales;Enterococcaceae;Enterococcus;Enterococcus_sp._3C7_DIV0644	0	0	0	0	0	0	0	0	0	0	0	0	0	0	0	0	0	0	0	0	0	0	0	0	0	0	0	0	0	0	0	0	0	0	0	0	0	0	0	0.292714	2.5059	0	0	0	0	0	0	0	0
Firmicutes;Bacilli;Lactobacillales;Enterococcaceae;Enterococcus;Enterococcus_sp._8G7_MSG3316	0	0	0	0	0	0	0	0	0	0	0	0	0	0	0	0	0	0	0	0	0	0	0	0	0	0	0.513656	0	0	0	0	0	0	0	0	0	0	0	0	0	0	0	0	0	0	0	0	0	0
Firmicutes;Bacilli;Lactobacillales;Enterococcaceae;Enterococcus;Enterococcus_sp._HMSC064A12	0	0	0	0	0	0	0	0	0	0	0	0	0	0	0	0	0	0	0	0	0	0	0	0	0	0	0	0	0	0	0	0	0	0	0	0	0	0	0	0	0	0	0	0	0	0	0	0	0
Firmicutes;Bacilli;Lactobacillales;Enterococcaceae;Enterococcus;Enterococcus_thailandicus	0	0	0	0	0	0	0	0	0	0	0	0	0	0	0	0	0	0	0	0	0	0	0	0	0	0	0	0	0	0	0	0	0	0	0	0	0	0	0	0	0	0	0	0	0	0	0	0	0
Firmicutes;Bacilli;Lactobacillales;Enterococcaceae;Enterococcus;Enterococcus_villorum	0	0	0	0	0	0	0	0	0	0	0	0	0	0	0	0	0	0	0.734476	0	0	0	0	0	0	0	0	0	0	0	0	0	0	0	0	0	0	0	0	0	0	0	0	0	0	0	0	0	0
Firmicutes;Bacilli;Lactobacillales;Lactobacillaceae;Lactobacillus;Lactobacillus_acidipiscis	0	0	0	0	0	0	0	0	0	0	0	0	0	0	0	0	0	0	0	0	0	0	0	0	0	0	0	8.35054	1.43834	0	0	9.05702	0	0	0	0	0	0	0	1.17086	0	0	0	0	0	0	0	0	0
Firmicutes;Bacilli;Lactobacillales;Lactobacillaceae;Lactobacillus;Lactobacillus_acidophilus	17.4637	5.66664	21.519	48.8306	0	96.5121	18.5845	747.706	191.513	5.54028	197.105	62.0627	274.184	995.467	272.581	837.288	1338.48	1094.5	687.47	627.928	710.529	138.112	566.091	1008.64	951.764	2764.26	1168.05	2516.29	998.21	2719.61	1198.26	3813.01	2015.02	512.443	2936.7	706.568	894.154	4024.18	1383.3	1412.05	562.992	2962.23	1060.56	639.928	1296.87	407.942	1523.76	1666.73	2082.87
Firmicutes;Bacilli;Lactobacillales;Lactobacillaceae;Lactobacillus;Lactobacillus_agilis	9.97928	0	4.782	27.1281	0	25.7366	74.3381	0	82.0769	22.1611	2.8986	0	1427.91	0	1059.24	627.656	1430.24	844.548	656.622	69.2678	156.953	8867.89	2587.65	1144.78	1684.54	4.26364	1114.12	2392.43	20.1368	3781.17	1381.71	7.24562	340.507	5475.04	11.0402	4425.82	946.321	2.49329	1038.67	1140.41	106.918	938.48	679.775	6.2738	160.22	5304.43	9.91292	2005.78	0
Firmicutes;Bacilli;Lactobacillales;Lactobacillaceae;Lactobacillus;Lactobacillus_alimentarius	0	0	0	0	0	0	0	0	0	0	0	0	0	0	0	7.44256	0	0	0	0	0	0	0	0	0	0	0	0	0	0	0	1.8114	0	0	0	0	0	0	0	0	0	0	0	0.62738	0	0	0	0	0
Firmicutes;Bacilli;Lactobacillales;Lactobacillaceae;Lactobacillus;Lactobacillus_amylovorus	2.49482	0	0	0	0	0	0	0	0	0	0	0	0	7.41779	3.58659	0	1.99475	0	0	1.50582	0	0	0	1.13457	0	5.68486	0	1.39176	0	2.08559	0	0	0	0	3.15435	0	0	4.98659	3.60234	2.34171	1.6706	0	1.41032	2.50952	1.51151	1.18244	5.66453	0	0
Firmicutes;Bacilli;Lactobacillales;Lactobacillaceae;Lactobacillus;Lactobacillus_antri	0	0	0	0	0	0	0	0	0	0	0	2.95537	0	4.45067	3.58659	60.7809	0	13.9723	0	4.51747	2.12098	3.31469	1.38748	55.5941	0	2.84243	1.54097	0	1.43834	10.4279	0	1.8114	4.2038	0	1.57717	10.429	0	2.49329	6.0039	0	0	8.24675	0	0	0	0	1.41613	20.8479	0
Firmicutes;Bacilli;Lactobacillales;Lactobacillaceae;Lactobacillus;Lactobacillus_aviarius	4.98964	5.66664	7.173	43.4049	0	205.893	2.65493	281.922	10.2596	30.4716	5.79719	32.5091	1982.44	553.367	322.793	4279.47	548.557	10841	2633.83	9995.65	638.415	577.86	1519.29	1456.79	3345.01	574.171	271.211	551.135	6725.69	3412.02	579.616	6473.96	779.103	3213.19	1405.26	1856.37	1486.78	361.528	325.411	2671.89	10491.4	4621.48	610.669	16020.8	2048.09	1845.79	2908.73	938.153	14.1933
Firmicutes;Bacilli;Lactobacillales;Lactobacillaceae;Lactobacillus;Lactobacillus_capillatus	0	0	0	0	0	0	0	0	0	0	0	0	0	0	0	0	0	0	0	0	0	0	0	0	0	0	0	0	0	2.08559	0	0	0	0	0	0	0	0	0	0	0	0	0	0	0	0	0	0	0
Firmicutes;Bacilli;Lactobacillales;Lactobacillaceae;Lactobacillus;Lactobacillus_coleohominis	0	2.83332	0	0	0	0	0	16.3433	0	0	0	0	24.6457	146.872	25.1061	21.0873	0	83.8338	13.2206	0	95.4441	6.62937	48.5617	9.07658	0	46.9001	20.0326	4.17527	10.0684	25.027	0	10.8684	40.6367	1.22594	7.88587	2.60726	0	64.8256	24.0156	22.2462	16.706	64.3247	0	5.01904	54.4142	1.18244	9.91292	4.38902	95.8051
Firmicutes;Bacilli;Lactobacillales;Lactobacillaceae;Lactobacillus;Lactobacillus_crispatus	152.184	33.9998	578.622	374.368	3.44053	865.392	1632.78	2586.33	7886.22	459.844	191.307	115.259	10377.4	2606.61	19896	6078.09	2413.65	14807.5	16082.1	5491.73	28303.4	19693.7	12680.2	8509.3	10338.2	1650.03	21929.5	4030.53	804.034	16530.4	23785.7	5316.47	30539.2	15774.2	7455.3	3015.3	12596.4	2907.18	17958.9	5779.34	1420.01	21555.4	30431.9	3495.76	26573.8	23086	10497.8	9446.27	1518.69
Firmicutes;Bacilli;Lactobacillales;Lactobacillaceae;Lactobacillus;Lactobacillus_delbrueckii	0	0	0	0	0	0	0	0	0	0	0	0	0	0	0	0	0	0	0	0	0	0	0	0	0	0	0	0	0	0	0	0	0	0	0	0	0	0	0	0	0	0	0	0	0	0	0	0	0
Firmicutes;Bacilli;Lactobacillales;Lactobacillaceae;Lactobacillus;Lactobacillus_dextrinicus	0	0	0	0	0	0	0	0	0	0	0	0	0	0	0	0	0	0	0	0	0	0	0	0	0	0	0	0	0	0	0	1.8114	0	0	0	0	0	0	0	0	0	0	0	0	0	0	0	0	0
Firmicutes;Bacilli;Lactobacillales;Lactobacillaceae;Lactobacillus;Lactobacillus_frumenti	0	11.3333	0	0	0	3.21707	0	53.1158	0	0	2.8986	0	12.3229	949.477	33.4748	32.2511	145.617	21.7347	179.212	1971.12	43.4801	5.52448	1035.06	40.8446	1.20324	559.958	13.8687	55.6702	104.999	12.5135	11.7094	347.79	35.0316	0	474.729	2.60726	8.34683	396.434	50.4327	146.357	192.119	23.0909	11.2826	845.708	24.1841	2.36488	504.143	15.3616	294.512
Firmicutes;Bacilli;Lactobacillales;Lactobacillaceae;Lactobacillus;Lactobacillus_gallinarum	0	0	7.173	8.13843	0	25.7366	23.8944	81.7165	140.215	8.31043	11.5944	5.91074	92.4214	87.5299	167.374	70.7043	33.9108	105.568	174.805	54.2096	241.792	161.315	160.947	78.2855	98.6658	46.9001	180.293	48.7115	21.5751	156.419	210.769	105.061	291.463	198.602	107.248	29.9835	193.02	87.2653	154.901	48.0051	13.3648	179.779	220.01	41.4071	237.306	198.65	138.781	82.2941	53.225
Firmicutes;Bacilli;Lactobacillales;Lactobacillaceae;Lactobacillus;Lactobacillus_gasseri	0	0	0	0	0	0	0	0	0	0	0	0	1.54036	2.96712	0	1.24043	0	1.55248	1.46895	0	1.06049	1.1049	0	1.13457	0	8.52729	3.08194	0	1.43834	2.08559	1.95157	3.62281	1.40127	1.22594	1.57717	2.60726	2.08671	7.47988	2.40156	0	1.6706	1.64935	1.41032	0	4.53452	0	2.83226	6.58353	0
Firmicutes;Bacilli;Lactobacillales;Lactobacillaceae;Lactobacillus;Lactobacillus_hamsteri	0	0	0	0	0	0	0	0	0	0	0	0	1.54036	0	0	0	0	0	1.46895	0	5.30245	2.20979	0	0	6.01621	2.84243	4.62291	0	1.43834	8.34235	5.85471	0	5.60506	2.45188	1.57717	0	3.13006	0	3.60234	0	0	1.64935	5.64128	1.25476	3.02301	2.36488	2.83226	0	0
Firmicutes;Bacilli;Lactobacillales;Lactobacillaceae;Lactobacillus;Lactobacillus_helveticus	0	0	4.782	2.71281	0	6.43414	10.6197	36.7724	71.8172	0	0	2.95537	16.9439	5.93423	50.2122	17.366	1.99475	35.707	36.7238	12.0466	73.1738	59.6644	23.5871	30.6335	81.8204	27.0031	141.769	20.8763	11.5067	110.536	113.191	41.6623	100.891	77.2342	72.55	36.5016	45.9075	62.3324	69.6452	11.7086	5.0118	64.3247	86.0296	8.78332	72.5523	48.48	48.1485	42.793	10.645
Firmicutes;Bacilli;Lactobacillales;Lactobacillaceae;Lactobacillus;Lactobacillus_hominis	2.49482	0	4.782	0	0	6.43414	13.2747	24.515	27.359	0	2.8986	0	12.3229	47.4739	51.4077	12.4043	3.9895	43.4694	47.0065	7.52911	54.085	45.3007	74.9238	53.3249	338.111	929.474	463.832	65.4125	18.6985	369.149	318.106	271.711	508.659	150.791	648.218	126.452	298.399	1164.37	427.478	24.588	1.6706	361.208	200.266	1.25476	213.122	112.332	295.972	238.104	28.3867
Firmicutes;Bacilli;Lactobacillales;Lactobacillaceae;Lactobacillus;Lactobacillus_ingluviei	0	0	0	2.71281	0	0	21.2395	0	95.7563	5.54028	0	0	149.415	0	0	95.5129	61.8373	21.7347	1125.22	0	355.264	64.0839	44.3993	208.761	2.40648	0	0	40.3609	8.63006	4.17117	257.607	1.8114	298.469	9.80751	0	10.429	34.4307	0	0	11.7086	13.3648	1.64935	400.531	0	193.473	20.1015	7.08066	114.115	0
Firmicutes;Bacilli;Lactobacillales;Lactobacillaceae;Lactobacillus;Lactobacillus_jensenii	0	0	0	0	0	0	0	0	0	0	2.8986	0	0	2.96712	0	0	0	4.65743	1.46895	0	1.06049	3.31469	2.77496	3.40372	3.60972	61.1122	1.54097	5.56702	8.63006	8.34235	1.95157	48.9079	12.6114	0	25.2348	3.91089	2.08671	104.718	2.40156	2.34171	0	8.24675	2.82064	0	3.02301	0	4.2484	10.9726	7.09667
Firmicutes;Bacilli;Lactobacillales;Lactobacillaceae;Lactobacillus;Lactobacillus_johnsonii	9.97928	5.66664	26.301	2.71281	0	16.0854	5.30987	122.575	27.359	13.8507	14.493	2.95537	181.762	1177.95	487.776	738.054	179.528	386.567	289.384	539.084	345.72	342.518	1152.99	1037	837.456	1854.68	556.29	409.176	346.641	711.185	376.653	1166.54	550.697	359.2	1712.81	1258	608.275	2101.85	983.438	223.633	135.318	577.273	251.037	274.792	414.153	452.875	1256.11	1362.79	24.8384
Firmicutes;Bacilli;Lactobacillales;Lactobacillaceae;Lactobacillus;Lactobacillus_kimchiensis	0	0	0	0	0	0	0	0	0	0	0	0	0	0	0	0	0	0	1.46895	0	0	0	0	0	0	0	0	0	0	0	0	3.62281	0	0	0	0	0	0	0	0	0	0	0	0	0	0	0	0	0
Firmicutes;Bacilli;Lactobacillales;Lactobacillaceae;Lactobacillus;Lactobacillus_kitasatonis	14.9689	16.9999	45.429	105.8	0	73.9926	5.30987	2030.66	44.4583	2.77014	255.077	138.902	298.829	7039.48	1533.86	808.758	1763.36	1209.38	603.74	2209.04	764.614	77.3427	933.773	1161.8	78.2107	4739.75	1127.99	1221.96	883.143	1509.96	378.604	4570.17	552.098	46.5857	6307.11	297.228	154.416	6780.51	1356.88	1296.14	504.521	1698.83	547.204	1530.81	778.426	70.9464	2587.27	986.432	3388.66
Firmicutes;Bacilli;Lactobacillales;Lactobacillaceae;Lactobacillus;Lactobacillus_mucosae	0	0	0	0	36.1256	1.60854	0	8.17165	0	0	0	0	0	0	0	8.06277	0	0	3.67238	0	0	0	0	0	0	0	0	0	0.719172	0	0	0	0	0	0	0	0	0	0	0	0.835299	0	0	0	0	0	0	0	5.3225
Firmicutes;Bacilli;Lactobacillales;Lactobacillaceae;Lactobacillus;Lactobacillus_musae	0	0	0	0	0	0	0	0	0	0	0	0	0	0	0	0	0	0	4.40686	1.50582	0	0	0	0	0	0	1.54097	5.56702	4.31503	0	0	16.3026	0	0	0	0	0	0	0	9.36684	16.706	0	0	1.25476	0	0	0	0	0
Firmicutes;Bacilli;Lactobacillales;Lactobacillaceae;Lactobacillus;Lactobacillus_namurensis	0	0	0	0	0	0	0	0	0	0	0	0	0	0	0	0	27.9265	0	0	0	0	0	0	0	0	0	0	0	0	0	0	10.8684	0	0	0	0	0	0	0	12.8794	3.3412	0	0	0	0	0	0	0	0
Firmicutes;Bacilli;Lactobacillales;Lactobacillaceae;Lactobacillus;Lactobacillus_oris	0	7.55553	30.2861	14.4683	0	85.7886	1.76996	21.7911	52.4379	1.84676	0	0	11.2959	47.4739	396.915	39.6937	21.2774	966.677	32.317	67.2601	1271.88	380.084	221.071	96.8168	3.20865	48.3213	346.205	14.8454	17.2601	542.253	7.80627	43.4737	1145.3	180.621	46.2637	13.9054	10.4335	38.2305	483.514	36.6868	28.957	1013.8	14.1032	38.4793	1076.19	377.592	80.2475	59.2518	94.6224
Firmicutes;Bacilli;Lactobacillales;Lactobacillaceae;Lactobacillus;Lactobacillus_paracasei	0	0	0	0	0	0	0	0	0	0	0	0	0	0	0	0	0	0	0	0	0	0	0	0	0	0	0	0	0	0	0	0	0	0	0	0	0	0	0	0	0	0	0	0	0	0	0	0	0
Firmicutes;Bacilli;Lactobacillales;Lactobacillaceae;Lactobacillus;Lactobacillus_paragasseri	0	0	0	5.42562	0	0	0	77.6307	34.1987	5.54028	0	2.95537	40.0493	106.816	52.6033	52.0979	17.9528	48.1268	51.4134	12.0466	69.9924	54.1399	95.736	96.4387	429.557	1040.33	431.471	130.825	43.1503	308.667	335.67	291.636	550.697	158.146	752.312	379.356	332.83	1317.71	570.37	43.3216	25.059	445.325	297.578	7.52856	297.767	172.636	400.765	380.748	7.09667
Firmicutes;Bacilli;Lactobacillales;Lactobacillaceae;Lactobacillus;Lactobacillus_paralimentarius	0	0	0	0	0	0	0	0	0	0	0	0	0	0	0	1.24043	0	0	5.87581	0	0	0	0	0	0	0	0	0	0	0	1.95157	0	0	0	0	0	0	0	0	5.85428	0	0	0	0	0	0	0	0	0
Firmicutes;Bacilli;Lactobacillales;Lactobacillaceae;Lactobacillus;Lactobacillus_plantarum	0	0	0	0	0	0	0	0	0	0	0	0	0	0	0	8.68299	0	0	1.46895	0	0	0	0	0	0	0	0	0	0	0	0	0	0	0	0	0	0	0	0	0	0	0	0	0	0	0	0	0	0
Firmicutes;Bacilli;Lactobacillales;Lactobacillaceae;Lactobacillus;Lactobacillus_pobuzihii	0	0	0	0	0	0	0	0	0	0	0	0	0	0	0	0	0	0	0	0	0	0	0	0	0	0	0	2.78351	0	0	0	5.43421	0	0	0	0	0	0	0	1.17086	0	0	0	0	0	0	0	0	0
Firmicutes;Bacilli;Lactobacillales;Lactobacillaceae;Lactobacillus;Lactobacillus_pontis	0	11.3333	2.391	8.13843	0	28.9536	0	57.2016	0	0	2.8986	2.95537	47.7511	609.742	534.401	48.3766	309.187	248.396	130.737	487.886	581.149	5.52448	181.76	11.3457	7.21945	292.77	151.015	242.166	257.463	66.7388	89.7721	253.597	259.234	2.45188	94.6304	5.21452	9.39018	361.528	258.168	359.453	212.166	216.065	42.3096	106.655	370.319	5.9122	144.445	15.3616	109.998
Firmicutes;Bacilli;Lactobacillales;Lactobacillaceae;Lactobacillus;Lactobacillus_psittaci	0	0	0	0	0	3.21707	0	20.4291	20.5192	0	0	0	1.54036	26.704	14.3463	4.96171	0	7.76239	7.34476	0	18.0283	14.3636	27.7496	19.2877	180.486	434.892	191.08	23.6599	5.75337	198.131	138.561	143.101	208.789	55.1673	271.274	99.0759	118.942	536.058	206.534	2.34171	0	164.935	90.2605	1.25476	69.5293	27.1961	97.7131	86.6832	14.1933
Firmicutes;Bacilli;Lactobacillales;Lactobacillaceae;Lactobacillus;Lactobacillus_reuteri	7.48446	110.499	64.557	21.7025	0	119.032	21.2395	261.493	85.4967	49.8626	11.5944	32.5091	1038.2	3845.38	2903.94	3671.66	375.013	6823.14	3421.19	1609.72	1446.51	2269.46	2988.63	5772.71	429.557	5565.48	1764.41	125.258	191.3	3706.09	1354.39	778.904	1136.43	726.982	1174.99	727.426	1105.95	3705.03	3244.51	321.985	237.225	5611.09	1882.78	727.761	870.628	1638.86	1467.11	2127.58	603.217
Firmicutes;Bacilli;Lactobacillales;Lactobacillaceae;Lactobacillus;Lactobacillus_ruminis	0	0	0	0	0	0	0	0	0	0	0	0	0	0	0	0	0	0	1.46895	0	0	0	0	0	0	0	0	0	0	0	0	0	0	0	0	0	0	0	0	0	0	0	0	0	0	0	0	0	0
Firmicutes;Bacilli;Lactobacillales;Lactobacillaceae;Lactobacillus;Lactobacillus_saerimneri	0	0	0	0	0	0	0	0	0	0	0	0	0	0	0	0	0	0	0	0	0	0	0	0	0	0	0	0	0	0	0	0	0	0	0	0	0	0	0	0	0	0	0	0	0	0	0	0	3.54834
Firmicutes;Bacilli;Lactobacillales;Lactobacillaceae;Lactobacillus;Lactobacillus_salivarius	74.8446	5.66664	148.242	151.917	20.6432	363.529	262.838	159.347	509.56	232.692	55.0733	56.152	8934.07	157.257	10542.2	7085.32	12545	2687.34	6805.66	620.399	3057.39	8728.67	5826.02	8436.68	25627.8	245.87	11238.3	22547.8	3640.45	12836.8	17845.1	556.101	6166.97	7598.37	2793.17	26008.7	8879.98	102.225	11946.6	15928.3	5215.61	5396.67	11374.2	84.0689	3154.51	6875.89	3376.06	17020.6	0
Firmicutes;Bacilli;Lactobacillales;Lactobacillaceae;Lactobacillus;Lactobacillus_satsumensis	0	0	0	0	0	0	0	0	0	0	0	0	0	0	0	0	0	0	0	0	0	0	0	0	0	0	1.54097	0	0	2.08559	1.95157	0	0	1.22594	0	0	0	0	0	0	0	1.64935	0	0	0	0	0	0	0
Firmicutes;Bacilli;Lactobacillales;Lactobacillaceae;Lactobacillus;Lactobacillus_secaliphilus	0	0	0	0	0	0	0	0	0	0	0	0	0	0	0	0	0	0	0	0	2.12098	0	1.38748	0	0	5.68486	3.08194	2.78351	4.31503	2.08559	1.95157	5.43421	1.40127	0	0	0	0	11.2198	0	0	1.6706	1.64935	0	0	0	0	0	0	7.09667
Firmicutes;Bacilli;Lactobacillales;Lactobacillaceae;Lactobacillus;Lactobacillus_sp._143-4(a)	0	0	0	0	0	0	0	0	0	0	0	0	0	0	0	0	0	0	0	0	0	0	0	0	0	0	0	0	0	0	0	0	0	0	0	0	0	0	0	0	0	0	0	0	0	0	0	0	0
Firmicutes;Bacilli;Lactobacillales;Lactobacillaceae;Lactobacillus;Lactobacillus_sp._218-6	0	0	0	0	0	0	0	0	0	0	0	0	0	0	0	0	0	0	0	0	0	0	0	0	0	0	0	0	1.43834	0	0	0	0	0	0	0	0	0	0	0	0	0	0	0	0	0	0	0	0
Firmicutes;Bacilli;Lactobacillales;Lactobacillaceae;Lactobacillus;Lactobacillus_sp._HT06-2	0	0	0	0	0	0	0	0	0	0	0	0	0	0	0	0	0	0	0	0	0	0	0	0	0	0	0	0	0	0	0	0	0	1.22594	1.57717	0	0	0	0	0	0	0	0	0	0	0	0	0	0
Firmicutes;Bacilli;Lactobacillales;Lactobacillaceae;Lactobacillus;Lactobacillus_sp._Koumiss	0	0	0	0	0	0	0	0	0	0	0	0	0	0	0	0	0	0	0	0	0	0	0	0	0	0	0	0	0	0	0	0	0	0	0	0	0	0	0	0	0	0	0	0	0	0	0	0	0
Firmicutes;Bacilli;Lactobacillales;Lactobacillaceae;Lactobacillus;Lactobacillus_sp._M1575	0	0	0	0	0	0	0	0	0	0	0	0	0	0	0	0	0	0	0	0	0	0	0	0	0	0	0	0	0	0	0	1.8114	0	0	0	0	0	0	0	0	0	0	0	0	0	0	0	0	0
Firmicutes;Bacilli;Lactobacillales;Lactobacillaceae;Lactobacillus;Lactobacillus_sp._N15.MGS-260	1.24741	9.20829	2.98875	11.5294	4.30066	4.02134	3.31867	8.17165	2.5649	3.46268	17.3916	12.5603	0	0	0	0	0	0	0	0	0	0	0	0	0	0	0	0	0	0	0	0	0	0	0	0	0	0	0	0	0	0	0	0	0	0	0	0	8.87084
Firmicutes;Bacilli;Lactobacillales;Lactobacillaceae;Lactobacillus;Lactobacillus_sp._PFC-70	0	0	0	0	0	0	0	0	0	0	0	0	0	0	0	0	0	0	0	0	0	0	0	0	0	0	0	0	1.43834	0	0	1.8114	0	0	0	0	0	0	0	1.17086	3.3412	0	0	0	0	0	0	0	0
Firmicutes;Bacilli;Lactobacillales;Lactobacillaceae;Lactobacillus;Lactobacillus_sp._UMNPBX17	0	0	0	0	0	0	0	0	0	0	0	0	0	1.48356	0	0	0	0	0	3.01164	0	0	2.77496	0	0	0	0	2.78351	1.43834	0	0	1.8114	0	0	0	0	0	1.24665	0	0	0	0	0	2.50952	0	0	0	1.09726	3.54834
Firmicutes;Bacilli;Lactobacillales;Lactobacillaceae;Lactobacillus;Lactobacillus_sp._UMNPBX7	0	0	0	0	0	0	0	0	0	0	0	0	0	1.48356	0	0	0	1.55248	0	0	0	1.1049	0	2.26915	0	0	1.54097	0	0	0	0	0	0	0	0	1.30363	0	0	1.20078	0	0	0	0	0	0	0	0	0	0
Firmicutes;Bacilli;Lactobacillales;Lactobacillaceae;Lactobacillus;Lactobacillus_sucicola	0	0	0	0	0	0	0	0	0	0	0	0	0	0	0	0	0	0	0	0	0	0	0	0	0	0	0	0	0	2.08559	0	0	0	0	0	0	0	0	0	0	0	0	0	0	0	0	0	0	0
Firmicutes;Bacilli;Lactobacillales;Lactobacillaceae;Lactobacillus;Lactobacillus_suebicus	0	0	0	0	0	0	0	0	0	0	0	0	0	0	0	0	0	0	1.46895	0	0	0	0	0	0	0	0	0	0	0	0	0	0	0	0	0	0	0	0	0	0	0	0	0	0	0	0	0	0
Firmicutes;Bacilli;Lactobacillales;Lactobacillaceae;Lactobacillus;Lactobacillus_taiwanensis	0	0	0	0	0	0	0	4.08583	0	0	0	0	4.62107	2.96712	2.39106	2.48085	0	0	4.40686	1.50582	2.12098	4.41958	5.54991	3.40372	1.20324	8.52729	4.62291	0	0	0	0	1.8114	1.40127	0	1.57717	2.60726	1.04335	11.2198	2.40156	3.51257	0	0	0	1.25476	1.51151	2.36488	4.2484	3.29177	0
Firmicutes;Bacilli;Lactobacillales;Lactobacillaceae;Lactobacillus;Lactobacillus_tucceti	0	0	0	0	0	0	0	0	0	0	0	0	0	0	0	0	0	0	0	0	0	0	0	0	0	0	0	0	1.43834	0	0	0	0	0	0	0	0	0	0	0	0	0	0	0	0	0	0	0	0
Firmicutes;Bacilli;Lactobacillales;Lactobacillaceae;Lactobacillus;Lactobacillus_ultunensis	0	0	0	0	0	0	0	0	0	0	0	0	1.54036	1.48356	0	0	1.99475	0	1.46895	1.50582	2.12098	1.1049	1.38748	1.13457	0	0	0	0	0	2.08559	0	1.8114	0	3.67782	1.57717	0	0	6.23324	0	0	0	0	0	0	0	0	4.2484	1.09726	0
Firmicutes;Bacilli;Lactobacillales;Lactobacillaceae;Lactobacillus;Lactobacillus_vaccinostercus	0	0	0	0	0	0	0	0	3.41987	0	0	0	0	0	0	0	0	0	11.7516	0	0	0	0	0	0	0	0	1.39176	1.43834	0	1.95157	1.8114	0	0	0	0	0	0	0	0	13.3648	0	0	1.25476	0	0	0	0	0
Firmicutes;Bacilli;Lactobacillales;Lactobacillaceae;Lactobacillus;Lactobacillus_vaginalis	0	161.499	50.211	21.7025	0	80.4268	2.65493	216.549	147.054	8.31043	34.7832	26.5983	61.6143	5650.87	2278.68	616.492	404.935	1068.1	211.529	1026.97	3963.05	353.567	2340.68	679.609	7.21945	4410.03	787.435	23.6599	125.136	285.725	31.2251	295.259	1583.43	67.4267	739.694	88.6469	23.9971	2755.09	1406.11	225.975	202.142	536.039	22.5651	370.154	1839.5	191.555	1040.86	246.882	869.342
Firmicutes;Bacilli;Lactobacillales;Lactobacillaceae;Lactobacillus;Lactobacillus_vini	0	0	0	0	0	0	0	0	0	0	0	0	0	0	0	0	0	0	0	0	0	0	0	0	0	0	1.54097	0	0	0	0	0	0	0	0	0	0	0	0	0	0	0	0	0	0	0	0	0	0
Firmicutes;Bacilli;Lactobacillales;Lactobacillaceae;Pediococcus;Pediococcus_acidilactici	0	0	0	0	0	0	0	0	0	0	0	0	0	0	0	0	0	0	5.87581	0	0	0	0	0	0	0	0	0	0	0	0	1.8114	0	0	0	0	0	0	0	0	0	0	0	0	0	0	0	0	0
Firmicutes;Bacilli;Lactobacillales;Lactobacillaceae;Pediococcus;Pediococcus_ethanolidurans	0	0	0	0	0	0	0	0	0	0	0	0	0	0	0	0	0	0	0	0	0	0	0	0	0	0	1.54097	0	0	0	0	0	0	0	0	0	0	0	0	0	0	0	0	0	0	0	0	0	0
Firmicutes;Bacilli;Lactobacillales;Leuconostocaceae;Leuconostoc;Leuconostoc_carnosum	0	0	0	0	0	0	0	0	0	0	0	0	0	0	0	0	0	0	0	0	0	0	0	0	0	0	0	0	0	0	0	0	0	0	0	0	0	0	0	0	0	0	0	0	0	0	0	0	0
Firmicutes;Bacilli;Lactobacillales;Leuconostocaceae;Weissella;Weissella_jogaejeotgali	0.356402	0	0	0	0	0	0	0	0	0	0	0	0	0	0	0	1.13986	0	1.88865	0	0.454495	0	0	0	0	0	0	0.397644	1.43834	0	0	0.258772	0	0	0	0	0	0	0	1.00359	3.3412	0	0	0	0.431858	0	0	0	0
Firmicutes;Bacilli;Lactobacillales;Leuconostocaceae;Weissella;Weissella_paramesenteroides	0	0	0	0	0	0	0	0	0	0	0	0	0	0	0	0	0	0	0.367238	0	0.265123	0	0	0	0.30081	0	0	0.347939	1.07876	0	0	0	0	0	0	0	0	0	0	0.878141	0.41765	0	0	0	0	0	0	0	0
Firmicutes;Bacilli;Lactobacillales;Leuconostocaceae;Weissella;Weissella_sp._X0750	0	0	0	0	0	0	0	0	0	0	0	0	1.54036	0	0	0	0	0	2.93791	0	0	0	0	0	0	0	0	0	2.87669	0	0	1.8114	0	0	0	0	0	0	0	1.17086	3.3412	0	0	0	0	0	0	0	0
Firmicutes;Bacilli;Lactobacillales;Leuconostocaceae;Weissella;Weissella_thailandensis	0	0	0	2.71281	3.44053	0	0	0	3.41987	0	0	0	61.6143	2.96712	15.5419	164.977	1240.74	12.4198	888.717	15.0582	136.803	4.41958	0	9.07658	18.0486	0	53.9339	510.774	1474.3	0	107.336	220.991	49.0443	2.45188	0	0	8.34683	0	42.0273	737.639	2323.8	1.64935	66.2851	32.6238	101.271	3.54732	0	1.09726	0
Firmicutes;Bacilli;Lactobacillales;Streptococcaceae;Lactococcus;Lactococcus_lactis	0	0	0	0	0	0	0	0	0	0	0	0	0	0	0	0	0	0	0	0	0	0	0	0	0	0	0	0	0	0	0	0	0	0	0	0	0	0	0	0	0	0	0	0	0	0	0	0	0
Firmicutes;Bacilli;Lactobacillales;Streptococcaceae;Streptococcus;Streptococcus_australis	0	0	0	0	0	0	0	0	0	0	0	0	0	0	0	0	0	0	0	0	0	0	0	0	0	0	0	1.39176	0	0	0	0	0	0	0	0	0	0	0	0	0	0	0	0	0	0	0	0	0
Firmicutes;Bacilli;Lactobacillales;Streptococcaceae;Streptococcus;Streptococcus_equi	0	0	0	0	0	0	0	0	0	0	0	0	3.08071	0	0	0	0	4.65743	0	0	0	5.52448	4.16244	13.6149	3.60972	0	0	6.95878	0	4.17117	0	0	1.40127	1.22594	1.57717	11.7327	1.04335	0	1.20078	8.19599	0	0	0	0	1.51151	0	1.41613	7.68079	0
Firmicutes;Bacilli;Lactobacillales;Streptococcaceae;Streptococcus;Streptococcus_equinus	7.48446	0	0	0	0	6.43414	0	0	6.83974	0	0	0	1.54036	0	0	0	5.98426	0	0	1.50582	0	0	0	1.13457	3.60972	0	0	1.39176	1.43834	8.34235	0	9.05702	0	2.45188	6.30869	36.5016	0	0	0	3.51257	1.6706	0	0	0	0	0	0	0	0
Firmicutes;Bacilli;Lactobacillales;Streptococcaceae;Streptococcus;Streptococcus_gallolyticus	9.97928	0	0	8.13843	0	9.65121	2.65493	0	17.0993	5.54028	2.8986	2.95537	1.54036	0	0	0	3.9895	0	0	1.50582	0	0	0	0	0	0	3.08194	1.39176	0	4.17117	1.95157	12.6798	0	3.67782	4.73152	39.1089	2.08671	0	1.20078	0	0	0	0	0	0	3.54732	0	1.09726	0
Firmicutes;Bacilli;Lactobacillales;Streptococcaceae;Streptococcus;Streptococcus_halotolerans	0	0	0	0	0	0	0	0	0	0	0	0	0	0	0	0	0	0	0	0	0	0	0	0	1.20324	0	0	0	0	0	0	0	0	0	0	1.30363	0	0	0	0	0	0	0	0	0	0	0	0	0
Firmicutes;Bacilli;Lactobacillales;Streptococcaceae;Streptococcus;Streptococcus_hyovaginalis	0	0	0	0	0	0	0	0	0	0	0	0	0	0	0	0	0	0	0	0	0	0	0	0	0	0	0	0	0	0	0	0	0	1.22594	0	1.30363	0	0	0	0	0	0	0	0	0	0	0	0	0
Firmicutes;Bacilli;Lactobacillales;Streptococcaceae;Streptococcus;Streptococcus_macedonicus	521.417	2.83332	21.519	146.492	10.3216	286.319	230.979	16.3433	803.669	243.772	31.8846	73.8842	89.3407	0	23.9106	21.0873	351.076	24.8396	27.9101	13.5524	2.12098	8.83916	11.0998	43.1138	108.292	4.26364	204.949	268.609	123.698	415.032	50.7408	1300.59	51.8468	198.602	403.756	2358.27	10.4335	1.24665	21.614	262.272	38.4238	21.4416	9.87224	6.2738	18.1381	44.9327	26.9065	66.9326	0
Firmicutes;Bacilli;Lactobacillales;Streptococcaceae;Streptococcus;Streptococcus_mitis	0	0	0	0	0	0	0	0	0	0	0	0	0	0	0	0	0	0	0	0	0	0	0	0	0	0	0	0	0	0	0	0	0	0	0	0	0	0	0	0	0	0	0	0	0	0	0	0	0
Firmicutes;Bacilli;Lactobacillales;Streptococcaceae;Streptococcus;Streptococcus_pasteurianus	2.49482	0	0	0	0	0	0	0	3.41987	0	0	0	0	0	0	0	0	0	0	0	0	0	0	0	0	0	0	0	0	0	0	0	0	0	0	1.30363	0	0	0	2.34171	0	0	0	0	0	0	0	0	0
Firmicutes;Bacilli;Lactobacillales;Streptococcaceae;Streptococcus;Streptococcus_pluranimalium	0	0	0	0	0	0	0	0	0	0	0	0	0	0	0	0	0	0	0	0	0	0	0	0	0	0	0	0	0	0	0	0	0	0	0	0	0	0	0	0	0	0	0	0	0	0	0	0	0
Firmicutes;Bacilli;Lactobacillales;Streptococcaceae;Streptococcus;Streptococcus_pneumoniae	0	0	0	0	0	0	0	0	0	0	0	0	0	0	0	0	0	0	0	0	0	0	0	0	0	0	0	0	0	0	0	0	0	0	0	0	0	0	0	0	0	0	0	0	0	0	0	0	0
Firmicutes;Bacilli;Lactobacillales;Streptococcaceae;Streptococcus;Streptococcus_sanguinis	0	0	0	0	0	0	0	0	0	0	0	0	0	0	0	0	0	0	0	0	0	0	0	0	0	0	0	0	0	0	0	0	0	0	0	0	0	0	0	0	0	0	0	0	0	0	0	0	0
Firmicutes;Bacilli;Lactobacillales;Streptococcaceae;Streptococcus;Streptococcus_sp._A12	0	0	0	0	0	0	0	0	0	0	0	0	0	4.45067	0	0	0	0	0	0	0	0	0	0	0	0	0	0	0	0	0	0	0	0	0	0	0	0	0	0	0	0	0	0	0	0	0	0	0
Firmicutes;Bacilli;Lactobacillales;Streptococcaceae;Streptococcus;Streptococcus_sp._KCJ4950	0	0	0	0	0	0	0	0	0	0	0	0	0	0	0	0	0	0	0	0	0	0	0	0	0	0	0	0	0	0	0	0	0	0	0	1.30363	0	0	0	0	0	0	0	0	0	1.18244	0	0	0
Firmicutes;Clostridia;Incertae_sedis;Incertae_sedis;Incertae_sedis;Clostridia_bacterium_UC5.1-1D1	241.997	223.832	514.065	263.142	450.71	144.768	597.36	257.407	454.843	313.026	400.006	153.679	113.986	0	7.17317	22.3277	11.9685	10.8673	58.7581	0	7.42343	1.1049	16.6497	22.6915	0	0	0	0	0	0	0	1.8114	0	0	0	0	0	0	0	2.34171	5.0118	0	0	0	0	0	0	0	642.249
Firmicutes;Clostridia;Incertae_sedis;Incertae_sedis;Incertae_sedis;Clostridia_bacterium_UC5.1-1D10	12.4741	0	28.692	16.2769	0	0	23.8944	0	0	36.0118	0	5.91074	0	0	0	0	0	0	0	0	0	0	0	0	0	0	1.54097	0	0	0	0	0	0	0	0	0	0	0	0	0	0	0	0	0	0	0	0	0	7.09667
Firmicutes;Clostridia;Incertae_sedis;Incertae_sedis;Incertae_sedis;Clostridia_bacterium_UC5.1-1D2	4.98964	0	0	2.71281	3.44053	3.21707	0	0	0	0	0	2.95537	0	0	0	0	0	0	0	0	0	0	0	0	0	0	0	0	0	0	0	0	0	0	0	0	0	0	0	0	0	0	0	0	0	0	0	0	0
Firmicutes;Clostridia;Incertae_sedis;Incertae_sedis;Incertae_sedis;Clostridia_bacterium_UC5.1-1E11	0	0	2.391	0	3.44053	0	0	0	0	0	0	0	0	0	0	0	0	0	0	0	0	0	0	0	0	0	0	0	0	0	0	0	0	0	0	0	0	0	0	0	0	0	0	0	0	0	0	0	0
Firmicutes;Clostridia;Incertae_sedis;Incertae_sedis;Incertae_sedis;Clostridia_bacterium_UC5.1-2E3	0	0	0	84.0971	10.3216	6.43414	53.0987	0	6.83974	5.54028	8.69579	94.5718	0	0	0	13.6447	0	0	0	0	0	0	0	4.53829	0	0	0	0	0	0	0	0	0	0	0	0	0	0	0	0	0	0	0	0	0	0	0	0	3.54834
Firmicutes;Clostridia;Clostridiales;Incertae_sedis;Incertae_sedis;Clostridiales_bacterium	0	67.9997	0	21.7025	0	0	0	44.9441	0	0	49.2761	29.5537	0	0	0	0	0	0	0	0	0	0	0	0	0	0	0	0	0	0	0	0	0	0	0	0	0	0	0	0	0	0	0	0	0	0	0	0	0
Firmicutes;Clostridia;Clostridiales;Incertae_sedis;Incertae_sedis;Clostridiales_bacterium_VE202-13	2.49482	0	57.384	10.8512	86.0133	0	0	0	0	2.77014	40.5804	20.6876	0	0	0	0	0	0	1.46895	0	0	0	0	0	0	0	0	0	0	0	0	0	0	0	0	0	0	0	0	0	0	0	0	0	0	0	0	0	46.1284
Firmicutes;Clostridia;Clostridiales;Incertae_sedis;Incertae_sedis;butyrate-producing_bacterium_SM4/1	386.697	226.666	487.764	328.25	908.3	569.421	201.775	318.695	516.4	371.199	127.538	115.259	36.9686	0	4.78211	80.6277	0	0	48.4754	0	0	0	0	20.4223	0	0	0	1.39176	0	0	0	3.62281	0	0	0	0	1.04335	0	0	0	5.0118	0	0	0	0	0	0	0	425.8
Firmicutes;Clostridia;Clostridiales;Incertae_sedis;Intestinimonas;Intestinimonas_butyriciproducens	0	0	2.391	2.71281	6.88106	0	0	0	6.83974	2.77014	8.69579	2.95537	0	0	0	0	0	0	0	0	0	0	0	0	0	0	0	0	0	0	0	0	0	0	0	0	0	0	0	0	0	0	0	0	0	0	0	0	7.09667
Firmicutes;Clostridia;Clostridiales;Incertae_sedis;Intestinimonas;Intestinimonas_massiliensis	0	0	0	0	0	0	0	0	0	0	0	0	0	0	0	0	0	0	0	0	0	0	0	0	0	0	0	0	0	0	0	0	0	0	0	0	0	0	0	0	0	0	0	0	0	0	0	0	0
Firmicutes;Clostridia;Clostridiales;Incertae_sedis;Monoglobus;Monoglobus_pectinilyticus	2.49482	2.83332	23.91	10.8512	30.9648	35.3878	13.2747	4.08583	10.2596	5.54028	0	2.95537	0	0	0	0	0	0	7.34476	0	0	0	0	0	0	0	0	0	0	0	0	0	0	0	0	0	0	0	0	0	0	0	0	0	0	0	0	0	17.7417
Firmicutes;Clostridia;Clostridiales;Clostridiaceae;Incertae_sedis;Clostridiaceae_bacterium_OM08-6BH	0	0	0	0	0	0	0	0	0	0	0	0	0	0	0	0	0	0	0	0	0	0	0	0	0	0	0	0	0	0	0	0	0	0	0	0	0	0	0	0	0	0	0	0	0	0	0	0	0
Firmicutes;Clostridia;Clostridiales;Clostridiaceae;Butyricicoccus;Butyricicoccus_porcorum	0	0	0	0	0	0	0	0	0	0	0	0	0	0	0	0	0	0	0	0	0	0	0	0	0	0	0	0	0	0	0	0	0	0	0	0	0	0	0	0	0	0	0	0	0	0	0	0	0
Firmicutes;Clostridia;Clostridiales;Clostridiaceae;Butyricicoccus;Butyricicoccus_pullicaecorum	0	25.4999	408.861	73.2458	13.7621	12.8683	0	1193.06	1227.73	52.6327	269.569	91.6164	7.70179	0	0	29.7702	9.97376	0	4.40686	0	0	0	0	31.768	0	0	0	0	0	0	0	1.8114	0	0	0	0	0	0	2.40156	1.17086	0	0	0	0	0	0	0	0	298.06
Firmicutes;Clostridia;Clostridiales;Clostridiaceae;Butyricicoccus;Butyricicoccus_sp._AF35-5AC	2.49482	0	2.391	0	68.8106	0	13.2747	4.08583	133.375	13.8507	0	2.95537	1.54036	0	0	0	0	1.55248	0	0	0	0	0	0	0	0	0	0	0	0	0	0	0	0	0	0	0	0	0	0	0	0	0	0	0	0	0	0	46.1284
Firmicutes;Clostridia;Clostridiales;Clostridiaceae;Butyricicoccus;Butyricicoccus_sp._AM05-1	0	0	0	0	0	0	0	0	3.41987	0	2.8986	0	0	0	0	0	0	0	0	0	0	0	0	0	0	0	0	0	0	0	0	0	0	0	0	0	0	0	0	0	0	0	0	0	0	0	0	0	0
Firmicutes;Clostridia;Clostridiales;Clostridiaceae;Butyricicoccus;Butyricicoccus_sp._AM18-35	0	0	28.692	0	0	0	2.65493	8.17165	0	0	0	0	0	0	0	0	0	0	0	0	0	0	0	0	0	0	0	0	0	0	0	0	0	0	0	0	0	0	0	0	0	0	0	0	0	0	0	0	0
Firmicutes;Clostridia;Clostridiales;Clostridiaceae;Butyricicoccus;Butyricicoccus_sp._AM42-5AC	4.98964	2.83332	2.391	0	6.88106	0	0	4.08583	0	0	5.79719	0	0	0	0	0	0	0	0	0	0	0	0	0	0	0	0	0	0	0	0	0	0	0	0	0	0	0	0	0	0	0	0	0	0	0	0	0	3.54834
Firmicutes;Clostridia;Clostridiales;Clostridiaceae;Butyricicoccus;Butyricicoccus_sp._GAM44	0	0	0.341571	0	0	0	0.379276	0	0	0	0	0	0	0	0	0	0	0	0	0	0	0	0	0	0	0	0	0	0	0	0	0	0	0	0	0	0	0	0	0	0	0	0	0	0	0	0	0	0
Firmicutes;Clostridia;Clostridiales;Clostridiaceae;Butyricicoccus;Butyricicoccus_sp._K4410.MGS-46	0	0	0	0	46.4472	0	0	0	0	0	30.4353	0	0	0	0	0	0	0	5.14134	0	0	0	0	0	0	0	0	0	0	0	0	0	0	0	0	0	0	0	0	0	0	0	0	0	0	0	0	0	127.74
Firmicutes;Clostridia;Clostridiales;Clostridiaceae;Butyricicoccus;Butyricicoccus_sp._N15.MGS-46	0	0	0	0	3.44053	0	0	0	0	0	0	0	0	0	0	0	0	0	2.93791	0	0	0	0	0	0	0	0	0	0	0	0	0	0	0	0	0	0	0	0	0	0	0	0	0	0	0	0	0	53.225
Firmicutes;Clostridia;Clostridiales;Clostridiaceae;Candidatus_Arthromitus;Candidatus_Arthromitus_sp._SFB-1	0	0	0	0	0	0	0	0	0	0	0	0	0	0	0	0	0	0	0	0	0	0	0	0	1.20324	0	7.70485	5.56702	17.2601	4.17117	0	5.43421	0	6.1297	6.30869	1.30363	0	0	0	0	0	0	0	0	0	0	0	0	0
Firmicutes;Clostridia;Clostridiales;Clostridiaceae;Candidatus_Arthromitus;Candidatus_Arthromitus_sp._SFB-mouse	0	0	0	0	0	0	0	0	0	0	0	0	0	0	0	0	0	0	0	0	0	0	0	0	8.42269	5.68486	36.9833	26.4434	120.821	4.17117	0	9.05702	0	20.841	12.6174	1.30363	0	0	0	0	0	0	0	0	0	0	0	0	0
Firmicutes;Clostridia;Clostridiales;Clostridiaceae;Candidatus_Arthromitus;Candidatus_Arthromitus_sp._SFB-rat-Yit	2.49482	0	4.782	0	10.3216	0	0	0	0	2.77014	2.8986	0	177.141	0	0	24.8085	3.9895	4.65743	4.40686	55.7154	0	0	0	0	743.603	625.334	3750.72	3084.13	13944.7	663.217	54.6439	1353.12	54.6493	2890.76	1477.81	183.812	0	1.24665	0	9.36684	1.6706	0	0	0	0	7.09464	0	0	3.54834
Firmicutes;Clostridia;Clostridiales;Clostridiaceae;Candidatus_Arthromitus;Candidatus_Arthromitus_sp._SFB-turkey	0	0	0	0	0	0	0	0	0	0	0	0	0	0	0	0	0	0	0	0	0	0	0	0	2.40648	2.84243	1.54097	0	0	0	0	0	0	1.22594	1.57717	0	0	0	0	0	0	0	0	0	0	0	0	0	0
Firmicutes;Clostridia;Clostridiales;Clostridiaceae;Clostridium;Clostridium_celatum	0	0	0	0	0	0	0	0	0	0	0	0	0	0	0	0	0	0	0	0	0	0	0	0	0	0	0	0	0	0	0	0	0	0	0	0	0	0	0	0	0	0	0	0	0	0	0	0	0
Firmicutes;Clostridia;Clostridiales;Clostridiaceae;Clostridium;Clostridium_chauvoei	0	0	0	0	0	0	0	0	0	0	0	0	0	0	0	0	0	0	0	0	0	0	0	0	0	0	0	0	0	0	0	0	0	0	0	0	0	0	0	0	0	0	0	0	0	0	0	0	0
Firmicutes;Clostridia;Clostridiales;Clostridiaceae;Clostridium;Clostridium_cuniculi	0	0	0	0	0	0	0	0	0	0	0	0	0	0	0	3.72128	0	0	0	0	0	0	0	0	0	0	0	0	10.0684	0	0	10.8684	0	39.2301	0	0	0	0	0	0	0	0	0	0	0	0	0	0	0
Firmicutes;Clostridia;Clostridiales;Clostridiaceae;Clostridium;Clostridium_perfringens	0	0	0	0	0	0	0	0	0	0	0	0	0	0	0	0	0	0	0	0	7.42343	0	0	0	0	0	0	0	0	0	0	0	0	0	0	0	0	0	0	0	0	0	0	0	0	0	0	0	0
Firmicutes;Clostridia;Clostridiales;Clostridiaceae;Clostridium;Clostridium_phoceensis	0	22.6666	9.564	21.7025	0	6.43414	5.30987	12.2575	0	2.77014	14.493	53.1966	0	0	0	0	0	0	0	0	0	0	0	0	0	0	0	0	0	0	0	0	0	0	0	0	0	0	0	0	0	0	0	0	0	0	0	0	3.54834
Firmicutes;Clostridia;Clostridiales;Clostridiaceae;Clostridium;Clostridium_saudiense	0	0	0	0	0	0	0	0	0	0	0	0	0	0	0	0	0	0	0	0	0	0	0	0	0	0	0	0	0	0	0	1.8114	0	0	0	0	0	0	0	0	0	0	0	0	0	0	0	0	0
Firmicutes;Clostridia;Clostridiales;Clostridiaceae;Clostridium;Clostridium_sp._1001271st1_H5	2.49482	0	0	0	0	0	0	0	0	0	2.8986	0	0	0	0	0	0	0	0	0	0	0	0	0	0	0	0	0	0	0	0	0	0	0	0	0	0	0	0	0	0	0	0	0	0	0	0	0	0
Firmicutes;Clostridia;Clostridiales;Clostridiaceae;Clostridium;Clostridium_sp._AF12-41	22.4534	25.4999	33.474	8.13843	30.9648	38.6048	5.30987	32.6866	10.2596	13.8507	23.1888	17.7322	6.16143	0	0	4.96171	0	1.55248	0	0	0	0	0	1.13457	0	0	0	0	0	0	0	0	0	0	0	0	0	0	0	0	0	0	0	0	0	0	0	0	88.7084
Firmicutes;Clostridia;Clostridiales;Clostridiaceae;Clostridium;Clostridium_sp._AF15-17LB	0	0	2.391	0	0	0	0	0	0	0	0	0	0	0	0	0	0	0	0	0	0	0	0	0	0	0	0	0	0	0	0	0	0	0	0	0	0	0	0	0	0	0	0	0	0	0	0	0	0
Firmicutes;Clostridia;Clostridiales;Clostridiaceae;Clostridium;Clostridium_sp._AF18-27	0	0	0	0	0	0	0	0	0	0	0	0	0	0	0	0	0	0	0	0	0	0	0	0	0	0	0	0	0	0	0	0	0	0	0	0	0	0	0	0	0	0	0	0	0	0	0	0	0
Firmicutes;Clostridia;Clostridiales;Clostridiaceae;Clostridium;Clostridium_sp._AF20-7	0	0	0	2.71281	0	0	0	0	0	0	0	0	0	0	0	0	0	0	0	0	0	0	0	0	0	0	0	0	0	0	0	0	0	0	0	0	0	0	0	0	0	0	0	0	0	0	0	0	0
Firmicutes;Clostridia;Clostridiales;Clostridiaceae;Clostridium;Clostridium_sp._AF21-20LB	137.215	232.332	155.415	130.215	202.991	115.815	108.852	163.433	174.413	91.4147	124.64	82.7503	30.8071	0	0	11.1638	0	1.55248	0	0	0	0	2.77496	4.53829	0	0	0	0	1.43834	0	0	0	0	0	0	0	0	0	0	0	5.0118	0	0	0	0	0	0	0	365.479
Firmicutes;Clostridia;Clostridiales;Clostridiaceae;Clostridium;Clostridium_sp._AF22-10	0	2.83332	2.391	21.7025	0	0	7.9648	4.08583	13.6795	5.54028	0	8.86611	0	0	0	0	0	0	0	0	0	0	0	0	0	0	0	0	0	0	0	0	0	0	0	0	0	0	0	0	0	0	0	0	0	0	0	0	10.645
Firmicutes;Clostridia;Clostridiales;Clostridiaceae;Clostridium;Clostridium_sp._AF27-2AA	2.49482	0	2.391	2.71281	0	0	0	4.08583	6.83974	0	0	2.95537	0	0	0	0	0	0	0	0	0	0	0	0	0	0	0	0	0	0	0	0	0	0	0	0	0	0	0	0	0	0	0	0	0	0	0	0	3.54834
Firmicutes;Clostridia;Clostridiales;Clostridiaceae;Clostridium;Clostridium_sp._AF27-5AA	0	0	7.173	0	0	0	2.65493	0	3.41987	0	0	0	0	0	0	0	0	0	0	0	0	0	0	0	0	0	0	0	0	0	0	0	0	0	0	0	0	0	0	0	0	0	0	0	0	0	0	0	7.09667
Firmicutes;Clostridia;Clostridiales;Clostridiaceae;Clostridium;Clostridium_sp._AF29-8BH	0	2.83332	0	0	0	3.21707	0	0	6.83974	2.77014	0	2.95537	1.54036	0	0	0	0	0	0	0	0	0	0	0	0	0	0	0	0	0	0	0	0	0	0	0	0	0	0	0	0	0	0	0	0	0	0	0	0
Firmicutes;Clostridia;Clostridiales;Clostridiaceae;Clostridium;Clostridium_sp._AF32-7AC	0	0	2.391	0	0	0	0	4.08583	0	0	0	0	0	0	0	0	0	0	0	0	0	0	0	0	0	0	0	0	0	0	0	0	0	0	0	0	0	0	0	0	0	0	0	0	0	0	0	0	0
Firmicutes;Clostridia;Clostridiales;Clostridiaceae;Clostridium;Clostridium_sp._AF36-4	2.49482	0	2.391	0	0	0	0	0	0	0	0	0	0	0	0	0	0	0	0	0	0	0	0	0	0	0	0	0	0	0	0	0	0	0	0	0	0	0	0	0	0	0	0	0	0	0	0	0	3.54834
Firmicutes;Clostridia;Clostridiales;Clostridiaceae;Clostridium;Clostridium_sp._AF37-7	0	5.66664	2.391	2.71281	10.3216	3.21707	0	0	13.6795	0	0	5.91074	0	0	0	0	0	0	0	0	0	0	0	0	0	0	0	0	0	0	0	0	0	0	0	0	0	0	0	0	0	0	0	0	0	0	0	0	10.645
Firmicutes;Clostridia;Clostridiales;Clostridiaceae;Clostridium;Clostridium_sp._AM18-55	0	0	0	0	3.44053	0	0	0	0	0	0	0	0	0	0	0	0	0	0	0	0	0	0	0	0	0	0	0	0	0	0	0	0	0	0	0	0	0	0	0	0	0	0	0	0	0	0	0	3.54834
Firmicutes;Clostridia;Clostridiales;Clostridiaceae;Clostridium;Clostridium_sp._AM29-11AC	2.49482	19.8332	19.128	5.42562	13.7621	38.6048	0	20.4291	20.5192	0	0	0	0	0	0	0	0	0	1.46895	0	0	0	0	0	0	0	0	0	0	0	0	0	0	0	0	0	0	0	0	0	0	0	0	0	0	0	0	0	63.87
Firmicutes;Clostridia;Clostridiales;Clostridiaceae;Clostridium;Clostridium_sp._AM42-4	0	0	7.173	2.71281	0	3.21707	0	0	0	0	0	0	0	0	0	0	0	0	0	0	0	0	0	0	0	0	0	0	0	0	0	0	0	0	0	0	0	0	0	0	0	0	0	0	0	0	0	0	0
Firmicutes;Clostridia;Clostridiales;Clostridiaceae;Clostridium;Clostridium_sp._AM48-13	0	0	0	0	0	0	0	0	0	2.77014	0	0	0	0	0	0	0	0	0	0	0	0	0	0	0	0	0	0	0	0	0	0	0	0	0	0	0	0	0	0	0	0	0	0	0	0	0	0	0
Firmicutes;Clostridia;Clostridiales;Clostridiaceae;Clostridium;Clostridium_sp._AM58-1XD	0	2.83332	0	0	3.44053	6.43414	2.65493	0	0	0	2.8986	0	0	0	0	0	0	0	0	0	0	0	0	1.13457	0	0	0	0	0	0	0	0	0	0	0	0	0	0	0	0	0	0	0	0	0	0	0	0	0
Firmicutes;Clostridia;Clostridiales;Clostridiaceae;Clostridium;Clostridium_sp._ASBs410	0	0.566664	0	0	0	0	0	0	0	0	0	0	0	0	0	0	0	0	0	0	0	0	0	0	0	0	0	0	0	0	0	0	0	0	0	0	0	0	0	0	0	0	0	0	0	0	0	0	0
Firmicutes;Clostridia;Clostridiales;Clostridiaceae;Clostridium;Clostridium_sp._AT4	34.9275	36.8331	31.083	29.8409	79.1322	19.3024	2.65493	8.17165	51.298	13.8507	17.3916	0	1.54036	0	0	0	0	0	1.46895	0	0	0	0	0	0	0	0	0	0	0	0	0	0	0	0	0	0	0	0	0	0	0	0	0	0	0	0	0	56.7734
Firmicutes;Clostridia;Clostridiales;Clostridiaceae;Clostridium;Clostridium_sp._BSD2780061688st1_H5	0	14.1666	4.782	0	0	9.65121	0	0	0	0	5.79719	0	0	0	0	0	0	0	0	0	0	0	0	0	0	0	0	0	0	0	0	0	0	0	0	0	0	0	0	0	0	0	0	0	0	0	0	0	7.09667
Firmicutes;Clostridia;Clostridiales;Clostridiaceae;Clostridium;Clostridium_sp._CAG:306	0	79.3329	0	59.6818	0	0	2.65493	0	0	44.3223	342.034	106.393	0	0	0	0	0	0	0	0	0	0	0	0	0	0	0	0	0	0	0	0	0	0	0	0	0	0	0	0	0	0	0	0	0	0	0	0	0
Firmicutes;Clostridia;Clostridiales;Clostridiaceae;Clostridium;Clostridium_sp._E02	0	0	0	0	0	0	0	0	0	0	0	0	0	0	0	0	0	0	0	0	0	0	0	0	0	0	0	0	0	0	0	0	0	0	0	0	0	0	0	0	0	0	0	0	0	0	0	0	0
Firmicutes;Clostridia;Clostridiales;Clostridiaceae;Clostridium;Clostridium_sp._HMSC19C11	0	0	0	0	0	0	0	0	0	0	0	0	0	0	0	0	0	0	0	0	0	0	0	0	0	0	0	0	0	0	0	0	0	0	0	0	1.04335	0	0	0	0	0	0	0	0	0	0	0	0
Firmicutes;Clostridia;Clostridiales;Clostridiaceae;Clostridium;Clostridium_sp._M62/1	0	8.49996	7.173	5.42562	20.6432	0	0	4.08583	6.83974	5.54028	2.8986	2.95537	0	0	0	0	0	0	0	0	0	0	0	0	0	0	0	0	0	0	0	0	0	0	0	0	0	0	0	0	0	0	0	0	0	0	0	0	0
Firmicutes;Clostridia;Clostridiales;Clostridiaceae;Clostridium;Clostridium_sp._NkU-1	0	0	0	0	0	0	2.65493	0	0	0	8.69579	2.95537	0	0	0	0	0	0	0	0	0	0	0	1.13457	0	0	0	0	0	0	0	0	0	0	0	0	0	0	0	0	0	0	0	0	0	0	0	0	0
Firmicutes;Clostridia;Clostridiales;Clostridiaceae;Clostridium;Clostridium_sp._OF09-36	0	2.83332	33.474	0	6.88106	22.5195	0	4.08583	20.5192	24.9313	8.69579	0	0	0	0	0	0	0	0	0	0	0	0	0	0	0	0	0	0	0	0	0	0	0	0	0	0	0	0	0	0	0	0	0	0	0	0	0	28.3867
Firmicutes;Clostridia;Clostridiales;Clostridiaceae;Clostridium;Clostridium_sp._OF13-4	0	0	0	0	0	0	0	0	0	0	0	0	0	0	0	0	0	0	0	0	0	0	0	0	0	0	0	0	0	0	0	0	0	0	0	0	0	0	0	0	0	0	0	0	0	0	0	0	0
Firmicutes;Clostridia;Clostridiales;Clostridiaceae;Clostridium;Clostridium_sp._OM02-18AC	4.98964	16.9999	31.083	18.9897	27.5242	45.039	7.9648	16.3433	30.7788	16.6209	8.69579	17.7322	0	0	1.19553	1.24043	0	0	1.46895	0	0	0	0	0	0	0	0	0	0	0	0	0	0	0	0	0	0	0	0	0	0	0	0	0	0	0	0	0	46.1284
Firmicutes;Clostridia;Clostridiales;Clostridiaceae;Clostridium;Clostridium_sp._SY8519	0	0	0	0.904269	0	0	0	0	0	0	0	0	0	0	0	0	0	0	0	0	0	0	0	0	0	0	0	0	0	0	0	0	0	0	0	0	0	0	0	0	0	0	0	0	0	0	0	0	0
Firmicutes;Clostridia;Clostridiales;Clostridiaceae;Clostridium;Clostridium_sp._TF11-13AC	0	2.83332	0	0	3.44053	3.21707	0	0	0	0	0	0	0	0	0	0	0	0	0	0	0	0	0	0	0	0	0	0	0	0	0	0	0	0	0	0	0	0	0	0	0	0	0	0	0	0	0	0	10.645
Firmicutes;Clostridia;Clostridiales;Clostridiaceae;Clostridium;Clostridium_tetani	0	0	0	0	0	0	0	0	0	0	0	0	0	0	0	0	0	0	0	0	0	0	0	0	0	0	0	0	0	0	0	0	0	0	0	0	0	0	0	0	0	0	0	0	0	0	0	0	0
Firmicutes;Clostridia;Clostridiales;Clostridiales_Family_XIII._Incertae_Sedis;Emergencia;Emergencia_timonensis	2.49482	0	0	0	0	0	2.65493	0	0	0	0	0	0	0	0	0	0	0	0	0	0	0	0	0	0	0	0	0	0	0	0	0	0	0	0	0	0	0	0	0	0	0	0	0	0	0	0	0	0
Firmicutes;Clostridia;Clostridiales;Eubacteriaceae;Anaerofustis;Anaerofustis_stercorihominis	0	0	0	2.71281	6.88106	0	0	4.08583	0	13.8507	2.8986	5.91074	0	0	0	0	0	0	0	0	0	0	0	9.07658	0	0	0	0	0	0	0	0	0	0	0	0	0	0	0	0	0	0	0	0	0	0	0	0	7.09667
Firmicutes;Clostridia;Clostridiales;Eubacteriaceae;Eubacterium;Eubacterium_limosum	0	0	0	6.10382	0	1.60854	1.32747	0	0	2.07761	0	2.95537	0	0	0	0	0	0	0	0	0	0	0	0	0	0	0	0	0	0	0	0	0	0	0	0	0	0	0	0	0	0	0	0	0	0	0	0	0
Firmicutes;Clostridia;Clostridiales;Eubacteriaceae;Eubacterium;Eubacterium_ramulus	9.97928	11.3333	38.256	10.8512	34.4053	12.8683	5.30987	0	23.9391	5.54028	2.8986	11.8215	1.54036	0	0	7.44256	0	0	5.87581	0	0	0	0	0	0	0	0	0	0	0	0	0	0	0	0	0	0	0	0	0	0	0	0	0	0	0	0	0	42.58
Firmicutes;Clostridia;Clostridiales;Eubacteriaceae;Eubacterium;Eubacterium_sp._AF36-5BH	0	0	0	5.42562	0	0	0	0	0	0	2.8986	11.8215	0	0	3.58659	0	0	0	0	0	0	0	0	0	0	0	0	0	0	0	0	0	0	0	0	0	0	0	0	0	0	0	0	0	0	0	0	0	0
Firmicutes;Clostridia;Clostridiales;Eubacteriaceae;Eubacterium;Eubacterium_sp._An11	591.272	609.164	667.089	751.448	2391.17	1290.05	2734.58	1617.99	1333.75	130.197	194.206	62.0627	110.906	7.41779	10.7598	136.447	0	7.76239	96.9509	12.0466	11.6654	0	5.54991	4.53829	0	0	1.54097	1.39176	28.7669	0	3.90314	10.8684	7.00633	1.22594	0	0	2.08671	0	6.0039	23.4171	56.8004	0	8.46192	3.76428	0	0	1.41613	0	777.086
Firmicutes;Clostridia;Clostridiales;Eubacteriaceae;Eubacterium;Eubacterium_sp._ER2	214.554	212.499	129.114	146.492	299.326	128.683	87.6128	143.004	61.5576	91.4147	165.22	144.813	87.8004	1.48356	0	34.732	0	0	30.848	7.52911	0	0	4.16244	13.6149	0	2.84243	0	1.39176	1.43834	0	1.95157	0	0	0	0	0	0	0	0	1.17086	13.3648	0	4.23096	2.50952	0	0	1.41613	0	85.1601
Firmicutes;Clostridia;Clostridiales;Eubacteriaceae;Eubacterium;Eubacterium_ventriosum	0	2.83332	0	0	0	0	0	0	0	0	2.8986	0	0	0	0	0	0	0	0	0	0	0	0	0	0	0	0	0	0	0	0	0	0	0	0	0	0	0	0	0	0	0	0	0	0	0	0	0	0
Firmicutes;Clostridia;Clostridiales;Lachnospiraceae;Incertae_sedis;Lachnospiraceae_bacterium_3_1_57FAA_CT1	0	0	0	0.904269	0	0	0	0	0	0	0	1.97025	0	0	0	0	0	0	0	0	0	0	0	0	0	0	0	0	0	0	0	0	0	0	0	0	0	0	0	0	0	0	0	0	0	0	0	0	0
Firmicutes;Clostridia;Clostridiales;Lachnospiraceae;Incertae_sedis;Lachnospiraceae_bacterium_AM23-2LB	0	5.66664	2.391	0	0	0	0	0	0	0	0	0	0	0	0	0	0	0	0	0	0	0	0	0	0	0	0	0	0	0	0	0	0	0	0	0	0	0	0	0	0	0	0	0	0	0	0	0	3.54834
Firmicutes;Clostridia;Clostridiales;Lachnospiraceae;Incertae_sedis;Lachnospiraceae_bacterium_AM40-2BH	0	0	0	0	0	0	0	0	0	0	0	0	0	0	0	0	0	0	0	0	0	0	0	0	0	0	0	0	0	0	0	0	0	0	0	0	0	0	0	0	0	0	0	0	0	0	0	0	7.09667
Firmicutes;Clostridia;Clostridiales;Lachnospiraceae;Incertae_sedis;Lachnospiraceae_bacterium_GAM79	0	0	0	0	0.860133	0	0	0	0	0	0	0	0	0	0	0	0	0	0	0	0	0	0	0	0	0	0	0	0	0	0	0	0	0	0	0	0	0	0	0	0	0	0	0	0	0	0	0	0
Firmicutes;Clostridia;Clostridiales;Lachnospiraceae;Incertae_sedis;Lachnospiraceae_bacterium_OF09-33XD	22.4534	209.666	21.519	16.2769	44.7269	48.2561	18.5845	49.0299	30.7788	41.5521	14.493	14.7768	12.3229	0	0	6.20213	0	0	0	0	1.06049	0	0	0	0	0	1.54097	0	0	0	0	0	1.40127	0	0	0	0	0	0	1.17086	0	0	0	0	0	0	0	0	24.8384
Firmicutes;Clostridia;Clostridiales;Lachnospiraceae;Incertae_sedis;Lachnospiraceae_bacterium_OF09-6	0	0	0	0	0	0	0	0	3.41987	0	0	0	0	0	0	0	0	0	0	0	0	0	0	0	0	0	0	0	0	0	0	0	0	0	0	0	0	0	0	0	0	0	0	0	0	0	0	0	3.54834
Firmicutes;Clostridia;Clostridiales;Lachnospiraceae;Incertae_sedis;Lachnospiraceae_bacterium_TWA4	0	0	0	0	0	9.65121	0	0	0	0	0	0	0	0	0	0	0	0	1.46895	0	0	0	0	0	0	0	0	0	0	0	0	0	0	0	0	0	0	0	0	0	0	0	0	0	0	0	0	0	0
Firmicutes;Clostridia;Clostridiales;Lachnospiraceae;Incertae_sedis;[Eubacterium]_rectale	0	0	0	0	0	0	0	0	0	0	0	0	0	0	0	0	0	0	0	0	0	0	0	0	0	0	0	0	0	0	0	0	0	0	0	0	0	0	0	0	0	0	0	0	0	0	0	0	0
Firmicutes;Clostridia;Clostridiales;Lachnospiraceae;Anaerostipes;Anaerostipes_hadrus	4.98964	5.66664	4.782	0	44.7269	3.21707	5.30987	12.2575	13.6795	2.77014	2.8986	2.95537	3.08071	0	0	1.24043	3.9895	0	0	0	0	0	0	0	0	0	0	0	0	0	0	0	0	0	0	0	0	0	0	0	1.6706	0	0	0	0	0	0	0	17.7417
Firmicutes;Clostridia;Clostridiales;Lachnospiraceae;Anaerostipes;Anaerostipes_sp._494a	113.514	111.208	101.02	77.315	203.851	168.092	108.852	295.201	188.948	17.3134	142.031	21.4264	29.6519	0	3.2877	14.2649	7.97901	0.776239	11.7516	6.7762	0	0.276224	2.77496	3.12008	0	0	0	1.39176	0.359586	0	0.975784	1.8114	0.700633	0	0	0	0.260838	0	0	1.17086	2.92355	0	1.41032	0	0	0	0	0	286.528
Firmicutes;Clostridia;Clostridiales;Lachnospiraceae;Anaerostipes;Anaerostipes_sp._992a	3.74223	4.24998	4.18425	2.03461	4.30066	2.4128	2.65493	11.236	2.5649	0	2.17395	0	0.385089	0	0	0.310107	0	0	0	0	0	0	0	0	0	0	0	0	0.359586	0	0	0	0	0	0	0	0	0	0	0.585428	0	0	0	0	0	0	0	0	7.98376
Firmicutes;Clostridia;Clostridiales;Lachnospiraceae;Anaerotignum;Anaerotignum_lactatifermentans	109.772	15.111	31.083	45.2136	11.4684	24.6642	46.9039	117.127	85.4967	82.181	10.6282	10.8364	4.10762	0	0	2.06738	0	0.517492	0	0	0	0	1.38748	0	0	0	0	0	0	0	0	0	0	0	0	0	0.347784	0	0	0	0.556866	0	0	0	0	0	0	0	157.309
Firmicutes;Clostridia;Clostridiales;Lachnospiraceae;Blautia;Blautia_hansenii	1491.9	569.497	612.096	873.524	347.494	321.707	923.917	412.669	892.586	368.429	771.027	771.351	329.636	16.3191	29.8882	130.245	79.7901	23.2872	130.737	4.51747	12.7259	1.1049	11.0998	43.1138	0	0	1.54097	5.56702	34.5202	0	1.95157	7.24562	1.40127	0	0	0	5.21677	0	12.0078	23.4171	83.5299	0	2.82064	2.50952	3.02301	0	2.83226	1.09726	1270.3
Firmicutes;Clostridia;Clostridiales;Lachnospiraceae;Blautia;Blautia_hominis	2.49482	0	0	2.71281	0	3.21707	0	0	0	0	5.79719	0	0	0	0	0	0	0	0	0	0	0	0	0	0	0	0	0	0	0	0	0	0	0	0	0	0	0	0	0	0	0	0	0	0	0	0	0	0
Firmicutes;Clostridia;Clostridiales;Lachnospiraceae;Blautia;Blautia_hydrogenotrophica	513.933	45.3331	78.903	160.056	261.48	241.28	138.057	277.836	164.154	24.9313	52.1747	2.95537	107.825	0	10.7598	32.2511	0	4.65743	36.7238	0	3.18147	0	0	0	0	1.42121	0	0	5.75337	0	5.85471	1.8114	1.40127	0	0	0	1.04335	0	0	5.85428	20.0472	0	0	0	0	0	0	0	308.705
Firmicutes;Clostridia;Clostridiales;Lachnospiraceae;Blautia;Blautia_obeum	17.4637	0	7.173	0	37.8458	0	2.65493	4.08583	41.0384	30.4716	0	0	20.0246	0	4.78211	14.8851	0	0	2.93791	7.52911	3.18147	0	0	0	0	0	0	1.39176	1.43834	0	1.95157	1.8114	0	0	0	0	0	0	0	3.51257	10.0236	0	0	0	1.51151	0	0	0	53.225
Firmicutes;Clostridia;Clostridiales;Lachnospiraceae;Blautia;Blautia_producta	0	0	0	0	0	0	5.30987	0	0	0	0	0	0	0	0	0	0	0	0	0	0	0	0	0	0	0	0	0	0	0	0	0	0	0	0	0	0	0	0	0	0	0	0	0	0	0	0	0	0
Firmicutes;Clostridia;Clostridiales;Lachnospiraceae;Blautia;Blautia_sp._AF19-10LB	0	0	0	0	0	3.21707	0	0	0	0	0	0	0	0	0	0	0	0	0	0	0	0	0	0	0	0	0	0	0	0	0	0	0	0	0	0	0	0	0	0	0	0	0	0	0	0	0	0	0
Firmicutes;Clostridia;Clostridiales;Lachnospiraceae;Blautia;Blautia_sp._AF19-34	0	0	2.391	0	13.7621	0	0	0	0	0	0	0	0	0	0	0	0	0	0	0	0	0	0	0	0	0	0	0	0	0	0	0	0	0	0	0	0	0	0	0	0	0	0	0	0	0	0	0	17.7417
Firmicutes;Clostridia;Clostridiales;Lachnospiraceae;Blautia;Blautia_sp._AF25-12LB	0	0	0	0	0	0	0	0	0	0	0	0	0	0	0	0	0	0	0	0	0	0	0	0	0	0	0	0	0	0	0	0	0	0	0	0	0	0	0	0	0	0	0	0	0	0	0	0	0
Firmicutes;Clostridia;Clostridiales;Lachnospiraceae;Blautia;Blautia_sp._AF34-10	0	0	0	0	0	0	0	0	0	0	0	0	0	0	0	0	0	0	0	0	0	0	0	0	0	0	0	0	0	0	0	0	0	0	0	0	0	0	0	0	0	0	0	0	0	0	0	0	0
Firmicutes;Clostridia;Clostridiales;Lachnospiraceae;Blautia;Blautia_sp._AM16-16B	0	0	0	0	0	0	0	0	0	0	0	0	0	0	0	0	0	0	0	0	0	0	0	0	0	0	0	0	0	0	0	0	0	0	0	0	0	0	0	0	0	0	0	0	0	0	0	0	0
Firmicutes;Clostridia;Clostridiales;Lachnospiraceae;Blautia;Blautia_sp._AM46-5	124.741	2.83332	31.083	35.2665	240.837	164.071	13.2747	77.6307	3.41987	33.2417	8.69579	5.91074	15.4036	0	1.19553	16.1255	0	1.55248	4.40686	0	2.12098	0	0	0	0	0	0	0	0	0	0	0	0	0	0	0	0	0	0	0	1.6706	0	0	0	0	0	0	0	24.8384
Firmicutes;Clostridia;Clostridiales;Lachnospiraceae;Blautia;Blautia_sp._AM47-4	0	0	0	0	17.2027	3.21707	0	0	17.0993	5.54028	0	0	0	0	0	0	0	0	0	0	0	0	0	0	0	0	0	0	0	0	0	0	0	0	0	0	0	0	0	0	0	0	0	0	0	0	0	0	0
Firmicutes;Clostridia;Clostridiales;Lachnospiraceae;Blautia;Blautia_sp._An249	2.49482	161.499	2.391	0	10.3216	0	2.65493	8.17165	20.5192	0	0	0	9.24214	0	0	0	0	0	0	6.02329	0	0	0	0	0	0	0	0	1.43834	0	0	1.8114	0	0	0	0	0	0	0	0	0	0	0	0	0	0	0	0	7.09667
Firmicutes;Clostridia;Clostridiales;Lachnospiraceae;Blautia;Blautia_sp._An81	608.736	4077.15	2436.43	629.372	3168.73	1608.54	1500.04	1716.05	1990.36	1379.53	976.827	65.0181	286.506	23.7369	31.0837	512.296	37.9003	45.0218	343.735	46.6805	10.6049	9.94406	9.71235	4.53829	0	1.42121	4.62291	4.17527	21.5751	0	3.90314	7.24562	4.2038	0	1.57717	0	1.04335	2.49329	1.20078	22.2462	61.8121	0	9.87224	6.2738	6.04602	0	2.83226	1.09726	5219.6
Firmicutes;Clostridia;Clostridiales;Lachnospiraceae;Blautia;Blautia_sp._KGMB01111	67.3601	0.472221	15.5415	17.6333	95.1881	28.9536	6.63733	6.80973	5.1298	14.3124	1.9324	1.47768	6.67488	0	0.398509	5.58192	0	0.258747	1.9586	0	0	0	0	0	0	0	0	0.23196	0.479447	0	0	0	0	0	0	0	0.173893	0	0	0	1.39216	0	0	0	0	0	0	0	8.27944
Firmicutes;Clostridia;Clostridiales;Lachnospiraceae;Blautia;Blautia_sp._N6H1-15	0	0	0	0	0	0	0	0	0	0	0	0.591074	0	0	0	0	0	0	0	0	0	0	0	0	0	0	0	0	0	0	0	0	0	0	0	0	0	0	0	0	0	0	0	0	0	0	0	0	0
Firmicutes;Clostridia;Clostridiales;Lachnospiraceae;Blautia;Blautia_sp._SC05B48	0	0	0	0	0	0	0	0	0	0	0	0	0.192545	0	0	0	0	0	0	0	0	0	0	0	0	0	0	0	0	0	0	0	0	0	0	0	0	0	0	0	0	0	0	0	0	0	0	0	0.443542
Firmicutes;Clostridia;Clostridiales;Lachnospiraceae;Blautia;Blautia_sp._SG-772	0	0	0	0	3.44053	3.21707	0	0	0	0	0	0	0	0	0	0	0	0	0	0	0	0	0	0	0	0	0	0	0	0	0	0	0	0	0	0	0	0	0	0	0	0	0	0	0	0	0	0	3.54834
Firmicutes;Clostridia;Clostridiales;Lachnospiraceae;Blautia;Blautia_sp._TM10-2	0	0	2.391	0	3.44053	0	0	4.08583	3.41987	0	0	0	0	0	0	0	0	0	0	0	0	0	0	0	0	0	0	0	0	0	0	0	0	0	0	0	0	0	0	0	0	0	0	0	0	0	0	0	0
Firmicutes;Clostridia;Clostridiales;Lachnospiraceae;Blautia;Blautia_sp._YL58	0.498964	0	0	0	0	0	0	0	0	0	0	0	0	0	0	0	0	0	0	0	0	0	0	0	0	0	0	0	0	0	0	0	0	0	0	0	0	0	0	0	0	0	0	0	0	0	0	0	0
Firmicutes;Clostridia;Clostridiales;Lachnospiraceae;Blautia;Blautia_sp._aa_0143	22.4534	22.6666	9.564	10.8512	24.0837	12.8683	31.8592	20.4291	13.6795	5.54028	20.2902	0	15.4036	0	4.78211	6.20213	0	0	0	0	1.06049	0	0	0	0	0	0	0	0	0	0	0	0	0	0	0	0	0	0	0	5.0118	0	1.41032	0	0	0	0	0	39.0317
Firmicutes;Clostridia;Clostridiales;Lachnospiraceae;Blautia;[Ruminococcus]_gnavus	0	0	0	2.71281	0	0	0	0	0	0	0	0	0	0	0	0	0	0	0	0	0	0	0	0	0	0	0	0	0	0	0	0	0	0	0	0	0	0	0	0	0	0	0	0	0	0	0	0	0
Firmicutes;Clostridia;Clostridiales;Lachnospiraceae;Blautia;[Ruminococcus]_torques	47.4016	11.3333	88.467	16.2769	37.8458	41.8219	42.4789	4.08583	37.6186	2.77014	5.79719	2.95537	7.70179	0	2.39106	0	0	0	2.93791	0	0	0	0	0	0	0	0	0	0	0	0	0	0	0	0	0	0	0	0	0	0	0	0	0	0	0	0	0	17.7417
Firmicutes;Clostridia;Clostridiales;Lachnospiraceae;Coprococcus;Coprococcus_comes	0	0	0	0	0	0	0	0	0	0	0	0	0	0	0	0	0	0	0	0	0	0	0	0	0	0	0	0	0	0	0	0	0	0	0	0	0	0	0	0	0	0	0	0	0	0	0	0	0
Firmicutes;Clostridia;Clostridiales;Lachnospiraceae;Coprococcus;Coprococcus_sp._HPP0048	0.498964	0	0.4782	0	0	0	0	0.817165	0	0	0	0	0	0	0	0	0	0	0	0	0	0	0	0	0	0	0	0	0	0	0	0	0	0	0	0	0	0	0	0	0	0	0	0	0	0	0	0	0
Firmicutes;Clostridia;Clostridiales;Lachnospiraceae;Cuneatibacter;Cuneatibacter_caecimuris	0	0	2.391	0	0	0	0	0	0	0	0	0	0	0	0	0	0	0	0	0	0	0	0	0	0	0	0	0	0	0	0	0	0	0	0	0	0	0	0	0	0	0	0	0	0	0	0	0	3.54834
Firmicutes;Clostridia;Clostridiales;Lachnospiraceae;Dorea;Dorea_sp._AM58-8	2.49482	0	0	0	0	0	0	0	0	2.77014	0	0	0	0	0	0	0	0	0	0	0	0	0	0	0	0	0	0	0	0	0	0	0	0	0	0	0	0	0	0	0	0	0	0	0	0	0	0	3.54834
Firmicutes;Clostridia;Clostridiales;Lachnospiraceae;Dorea;Dorea_sp._OM07-5	0	0	0	0	0	0	0	0	0	0	0	0	0	0	0	0	0	0	0	0	0	0	0	0	0	0	0	0	0	0	0	0	0	0	0	0	0	0	0	0	0	0	0	0	0	0	0	0	3.54834
Firmicutes;Clostridia;Clostridiales;Lachnospiraceae;Eisenbergiella;Eisenbergiella_sp._OF01-20	0	0	0	0	0	0	0	0	0	0	0	0	0	0	0	0	0	0	0	0	0	0	0	0	0	0	0	0	0	0	0	0	0	0	0	0	0	0	0	0	0	0	0	0	0	0	0	0	0
Firmicutes;Clostridia;Clostridiales;Lachnospiraceae;Enterocloster;Enterocloster_bolteae	2.49482	8.49996	7.173	5.42562	24.0837	6.43414	2.65493	12.2575	13.6795	2.77014	0	2.95537	0	0	0	0	0	0	0	0	0	0	0	0	0	0	0	0	0	0	0	0	0	0	0	0	0	0	0	0	0	0	0	0	0	0	0	0	17.7417
Firmicutes;Clostridia;Clostridiales;Lachnospiraceae;Enterocloster;Enterocloster_clostridioformis	1.24741	0	0	0	6.88106	0	0	2.04291	6.83974	1.38507	0	0	0	0	0	0	0	0	0	0	0	0	0	0	0	0	0	0	0	0	0	0	0	0	0	0	0	0	0	0	0	0	0	0	0	0	0	0	12.4192
Firmicutes;Clostridia;Clostridiales;Lachnospiraceae;Extibacter;Extibacter_muris	0	0	0	0	0	0	2.65493	0	0	0	0	0	0	0	0	0	0	0	0	0	0	0	0	0	0	0	0	0	0	0	0	0	0	0	0	0	0	0	0	0	0	0	0	0	0	0	0	0	0
Firmicutes;Clostridia;Clostridiales;Lachnospiraceae;Faecalicatena;Faecalicatena_contorta	2.49482	2.83332	7.173	0	6.88106	0	2.65493	4.08583	6.83974	0	5.79719	0	0	0	0	0	0	0	0	0	0	0	0	0	0	0	0	0	0	0	0	0	0	0	0	0	0	0	0	0	0	0	0	0	0	0	0	0	3.54834
Firmicutes;Clostridia;Clostridiales;Lachnospiraceae;Faecalimonas;Faecalimonas_umbilicata	0	0	0.683142	0	0	0	0	0	0	0	0	0	0	0	0	0	0	0	0	0	0	0	0	0	0	0	0	0	0	0	0	0	0	0	0	0	0	0	0	0	0	0	0	0	0	0	0	0	0
Firmicutes;Clostridia;Clostridiales;Lachnospiraceae;Frisingicoccus;Frisingicoccus_caecimuris	0	11.3333	0	0	0	9.65121	0	20.4291	20.5192	2.77014	0	0	3.08071	0	0	0	0	0	0	0	0	0	0	0	0	0	0	0	0	0	0	0	0	0	0	0	0	0	0	0	0	0	0	0	0	0	0	0	3.54834
Firmicutes;Clostridia;Clostridiales;Lachnospiraceae;Kineothrix;Kineothrix_alysoides	7.48446	7.0833	13.1505	6.78202	41.2864	25.7366	11.9472	34.7295	35.9086	8.31043	7.24649	8.86611	0	0	0	0	0	0	0	0	0	0	0	0	0	0	0	0	0	0	0	0	0	0	0	0	0	0	0	0	0	0	0	0	0	0	0	0	35.4834
Firmicutes;Clostridia;Clostridiales;Lachnospiraceae;Lachnoclostridium;Lachnoclostridium_sp._An118	57.3808	28.3332	26.301	40.6921	96.3349	25.7366	5.30987	36.7724	27.359	19.391	17.3916	8.86611	1.54036	0	0	0	0	0	1.46895	0	0	0	0	0	0	0	0	0	0	0	0	0	0	0	0	0	0	0	0	0	0	0	0	0	0	0	0	0	21.29
Firmicutes;Clostridia;Clostridiales;Lachnospiraceae;Lachnoclostridium;Lachnoclostridium_sp._An131	19.9586	76.4996	38.256	54.2562	13.7621	51.4731	53.0987	61.2874	44.4583	55.4028	81.1607	29.5537	0	2.96712	0	2.48085	0	0	4.40686	0	0	0	0	1.13457	0	0	0	0	0	0	0	0	0	0	0	0	0	0	0	0	0	0	0	0	0	0	0	0	39.0317
Firmicutes;Clostridia;Clostridiales;Lachnospiraceae;Lachnoclostridium;Lachnoclostridium_sp._An138	49.8964	172.832	76.512	143.779	48.1674	199.458	132.747	89.8882	222.291	182.829	168.119	70.9289	0	0	0	2.48085	0	0	11.7516	0	0	0	0	4.53829	0	0	0	0	0	0	0	0	0	0	0	0	0	0	0	0	0	0	0	0	0	1.18244	0	0	149.03
Firmicutes;Clostridia;Clostridiales;Lachnospiraceae;Lachnoclostridium;Lachnoclostridium_sp._An181	17.4637	22.6666	0	18.9897	3.44053	3.21707	7.9648	0	10.2596	11.0806	11.5944	23.643	0	0	0	0	0	0	0	0	0	0	0	1.13457	0	0	0	0	0	0	0	0	0	0	0	0	0	0	0	0	0	0	0	0	0	0	0	0	14.1933
Firmicutes;Clostridia;Clostridiales;Lachnospiraceae;Lachnoclostridium;Lachnoclostridium_sp._An196	112.267	699.83	260.619	792.14	216.753	337.792	700.902	302.351	273.59	224.381	315.947	969.361	69.3161	7.41779	20.324	76.9065	0	4.65743	22.0343	15.0582	9.54441	0	4.16244	38.5755	0	1.42121	0	0	0	0	3.90314	1.8114	0	0	0	0	1.04335	0	0	2.34171	1.6706	0	0	0	0	0	0	0	393.865
Firmicutes;Clostridia;Clostridiales;Lachnospiraceae;Lachnoclostridium;Lachnoclostridium_sp._An76	1318.51	1284.91	1086.71	731.102	3425.05	794.616	451.339	1374.88	1007.15	2617.78	697.112	422.618	331.947	8.15957	7.77094	305.765	0	16.301	192.433	9.78784	5.8327	6.07693	7.63113	28.3643	0	0.710607	3.08194	3.47939	9.34923	0	1.95157	6.33992	0.700633	0.61297	0	0	2.08671	0	1.20078	11.1231	20.0472	0	6.34644	0	1.51151	0.59122	1.41613	0	1021.92
Firmicutes;Clostridia;Clostridiales;Lachnospiraceae;Lachnoclostridium;Lachnoclostridium_sp._SNUG30386	4.98964	2.83332	0	0	0	0	0	4.08583	3.41987	0	5.79719	0	0	0	0	0	0	0	0	0	0	0	0	0	0	0	0	0	0	0	0	0	0	0	0	0	0	0	0	0	0	0	0	0	0	0	0	0	3.54834
Firmicutes;Clostridia;Clostridiales;Lachnospiraceae;Lachnoclostridium;[Clostridium]_hylemonae	12.4741	31.1665	11.955	8.13843	17.2027	28.9536	10.6197	20.4291	3.41987	11.0806	0	14.7768	3.08071	1.48356	0	0	0	0	0	0	0	0	0	1.13457	0	0	0	0	0	0	0	0	0	0	0	0	0	0	0	0	0	0	0	0	0	0	0	0	39.0317
Firmicutes;Clostridia;Clostridiales;Lachnospiraceae;Lacrimispora;Lacrimispora_algidixylanolytica	0	0	0	0	0	0	0	0	0	0	0	0	0	0	0	0	0	0	0	0	0	0	0	0	0	0	0	0	0	0	0	0	0	0	0	0	0	0	1.20078	0	0	0	0	0	0	0	0	0	0
Firmicutes;Clostridia;Clostridiales;Lachnospiraceae;Lacrimispora;Lacrimispora_saccharolytica	12.4741	14.1666	16.737	5.42562	10.3216	22.5195	5.30987	8.17165	13.6795	11.0806	0	2.95537	0	0	0	0	0	0	0	0	0	0	0	0	0	0	0	0	0	0	0	0	0	0	0	0	0	0	0	0	0	0	0	0	0	0	0	0	7.09667
Firmicutes;Clostridia;Clostridiales;Lachnospiraceae;Mediterraneibacter;Mediterraneibacter_butyricigenes	0	0	0	0	0.860133	0.804268	0	0	0	0	0	0	0	0	0	0	0	0	0	0	0	0	0	0	0	0	0	0	0	0	0	0	0	0	0	0	0	0	0	0	0	0	0	0	0	0	0	0	0
Firmicutes;Clostridia;Clostridiales;Lachnospiraceae;Muricomes;Muricomes_intestini	2.49482	0	2.391	0	0	0	0	0	0	0	0	0	0	0	0	0	0	0	0	0	0	0	0	0	0	0	0	0	0	0	0	0	0	0	0	0	0	0	0	0	0	0	0	0	0	0	0	0	0
Firmicutes;Clostridia;Clostridiales;Lachnospiraceae;Murimonas;Murimonas_intestini	12.4741	25.4999	23.91	51.5434	199.551	189.807	26.5493	106.232	41.0384	69.2535	8.69579	5.91074	33.8879	0	0	11.1638	0	0	1.46895	1.50582	0	1.1049	0	0	0	0	0	0	0	0	0	0	0	0	0	0	0	0	0	0	0	0	0	0	0	0	0	0	67.4184
Firmicutes;Clostridia;Clostridiales;Lachnospiraceae;Robinsoniella;Robinsoniella_sp._RHS	0	0	0	0	0	0	0	0	0	0	0	0	0	0	0	0	0	0	0	0	0	0	0	0	0	0	0	0	0	0	0	0	0	0	0	0	0	0	0	0	0	0	0	0	0	0	0	0	0
Firmicutes;Clostridia;Clostridiales;Lachnospiraceae;Roseburia;Roseburia_faecis	0	2.83332	0	0	3.44053	0	0	0	3.41987	0	0	0	0	0	0	0	0	0	0	0	0	0	0	0	0	0	0	0	0	0	0	0	0	0	0	0	0	0	0	0	0	0	0	0	0	0	0	0	3.54834
Firmicutes;Clostridia;Clostridiales;Lachnospiraceae;Roseburia;Roseburia_intestinalis	0	0	0	8.13843	0	0	0	0	0	0	0	26.5983	0	0	0	0	0	0	0	0	0	0	0	0	0	0	0	0	0	0	0	0	0	0	0	0	0	0	0	0	0	0	0	0	0	0	0	0	0
Firmicutes;Clostridia;Clostridiales;Lachnospiraceae;Roseburia;Roseburia_sp._831b	0	0	0	0	0	0	0	0	0	0	0	0	0	0	0	0	0	0	0	0	0	0	0	0	0	0	0	0	0	0	0	0	0	0	0	0	0	0	0	0	0	0	0	0	0	0	0	0	0
Firmicutes;Clostridia;Clostridiales;Lachnospiraceae;Roseburia;Roseburia_sp._AM16-25	14.9689	2.83332	9.564	0	0	6.43414	5.30987	4.08583	10.2596	0	0	0	1.54036	0	1.19553	0	0	3.10496	0	0	0	0	0	0	0	0	0	0	0	0	0	0	0	0	0	0	0	0	0	0	0	0	0	0	0	0	0	0	7.09667
Firmicutes;Clostridia;Clostridiales;Lachnospiraceae;Sellimonas;Sellimonas_intestinalis	22.4534	0	0	2.71281	251.159	0	0	53.1158	0	2.77014	0	0	0	0	0	14.8851	0	0	19.0964	0	0	0	4.16244	0	0	0	0	0	0	0	0	0	0	0	0	0	0	0	0	0	0	0	0	0	0	0	0	0	0
Firmicutes;Clostridia;Clostridiales;Lachnospiraceae;Tyzzerella;Tyzzerella_sp._An114	0	0	0	0	0	0	0	0	0	0	0	0	0	0	0	1.24043	0	0	0	0	0	0	0	0	0	0	0	0	0	0	0	0	0	0	0	0	0	0	0	0	0	0	0	0	0	0	0	0	0
Firmicutes;Clostridia;Clostridiales;Oscillospiraceae;Incertae_sedis;Oscillospiraceae_bacterium_VE202-24	419.13	266.332	337.131	336.388	430.066	318.49	289.388	192.034	512.98	293.635	214.496	455.127	0	0	0	13.6447	23.937	0	4.40686	0	0	3.31469	0	2.26915	0	0	0	1.39176	1.43834	0	0	0	0	0	0	0	1.04335	0	0	0	0	0	0	0	0	0	0	0	560.637
Firmicutes;Clostridia;Clostridiales;Oscillospiraceae;Oscillibacter;Oscillibacter_ruminantium	0	0	0	2.71281	0	3.21707	0	4.08583	0	0	2.8986	2.95537	0	0	0	0	0	0	0	0	0	0	0	0	0	0	0	0	0	0	0	0	0	0	0	0	0	0	0	0	0	0	0	0	0	0	0	0	0
Firmicutes;Clostridia;Clostridiales;Oscillospiraceae;Oscillibacter;Oscillibacter_sp._PEA192	0	0	0	0	0	0	0	4.08583	6.83974	0	2.8986	5.91074	0	0	0	0	0	0	0	0	0	0	0	0	0	0	0	0	0	0	0	0	0	0	0	0	0	0	0	0	0	0	0	0	0	0	0	0	0
Firmicutes;Clostridia;Clostridiales;Peptostreptococcaceae;Incertae_sedis;Peptostreptococcaceae_bacterium_VA2	0	0	0	0	0	0	0	0	0	0	0	0.492562	0	0	0	0	0	0	0	0	0	0	0	0	0.501351	0.118434	0.898898	0.927838	0.958896	0	0.975784	1.66045	0	0.102162	0.131431	0	0	0	0	0.195143	0	0	0	0	0	0	0.118011	0	0
Firmicutes;Clostridia;Clostridiales;Peptostreptococcaceae;Clostridioides;Clostridioides_difficile	19.9586	2.83332	0	5.42562	6.88106	0	0	8.17165	0	11.0806	0	2.95537	2968.27	25.2205	255.843	1235.47	311.181	1125.55	1151.66	15916.5	400.865	1976.66	919.898	919.004	1554.59	46.9001	224.982	196.238	1498.75	120.964	91.7237	5827.29	22.4202	8276.32	1566.13	1503.09	18383.9	49.8659	685.645	3745.57	8095.72	750.454	149.494	21556.8	4100.72	4500.37	8866.4	641.894	0
Firmicutes;Clostridia;Clostridiales;Peptostreptococcaceae;Intestinibacter;Intestinibacter_bartlettii	0	0	0	0	0	0	0	0	0	0	0	0	7.18834	0	1.19553	4.13475	0.664917	3.10496	1.46895	34.132	1.41398	6.26108	1.84997	2.26915	5.21404	0	0.513656	0	5.27393	0	0.650522	22.9445	0	23.2928	3.68007	4.77998	35.1263	0	1.20078	8.97656	25.059	1.09957	0.470106	50.1904	9.06904	18.5249	25.4904	1.82876	0
Firmicutes;Clostridia;Clostridiales;Peptostreptococcaceae;Romboutsia;Romboutsia_maritimum	0	0	0	0	0	0	0	0	0	0	0	0	0	0	0	0	0	0	0	0	0	0	0	0	0	0	0	0	0	0	0	0	0	0	0	0	0	0	0	0	0	0	0	0	0	0	0	0	0
Firmicutes;Clostridia;Clostridiales;Peptostreptococcaceae;Romboutsia;[Clostridium]_dakarense	0	0	0	8.13843	6.88106	6.43414	2.65493	0	54.7179	2.77014	0	8.86611	23.1054	0	0	1.24043	103.727	0	0	4.51747	0	1.1049	0	5.67286	64.975	18.4758	257.342	77.9383	359.586	8.34235	111.239	748.11	58.8531	9.80751	55.2011	1.30363	2.08671	0	1.20078	456.634	1.6706	0	0	0	31.7416	0	8.49679	0	0
Firmicutes;Clostridia;Clostridiales;Peptostreptococcaceae;Terrisporobacter;Terrisporobacter_othiniensis	0	0	0	0	0	0	0	0	0	0	0	0	0	0	0	0	0	0	0	0	0	0	0	0	0	0	0	0	0	0	0	0	0	0	0	0	0	0	0	0	0	0	0	0	0	0	0	0	0
Firmicutes;Clostridia;Clostridiales;Ruminococcaceae;Incertae_sedis;Ruminococcaceae_bacterium	4.98964	0	0	0	3.44053	0	0	8.17165	3.41987	0	14.493	0	0	0	0	0	0	0	0	0	0	0	0	0	0	0	0	0	0	0	0	0	0	0	0	0	0	0	0	0	0	0	0	0	0	0	0	0	0
Firmicutes;Clostridia;Clostridiales;Ruminococcaceae;Incertae_sedis;Ruminococcaceae_bacterium_AM07-15	7.48446	16.9999	16.737	8.13843	55.0485	32.1707	5.30987	0	6.83974	5.54028	11.5944	11.8215	0	0	0	0	0	0	4.40686	0	0	0	0	0	0	0	0	0	0	0	0	0	0	0	0	0	0	0	0	0	0	0	0	0	0	0	0	0	67.4184
Firmicutes;Clostridia;Clostridiales;Ruminococcaceae;Incertae_sedis;Ruminococcaceae_bacterium_D16	4.98964	14.1666	7.173	8.13843	3.44053	6.43414	10.6197	0	0	11.0806	5.79719	14.7768	0	0	0	0	0	0	0	0	0	0	0	0	0	0	0	0	0	0	0	0	0	0	0	0	0	0	0	0	0	0	0	0	0	0	0	0	14.1933
Firmicutes;Clostridia;Clostridiales;Ruminococcaceae;Incertae_sedis;[Clostridium]_leptum	2.49482	2.83332	2.391	0	3.44053	0	2.65493	0	0	0	0	0	0	0	0	0	0	0	0	0	0	0	0	0	0	0	0	0	0	0	0	0	1.40127	0	0	0	0	0	0	0	0	0	0	0	0	0	0	0	0
Firmicutes;Clostridia;Clostridiales;Ruminococcaceae;Incertae_sedis;[Clostridium]_methylpentosum	0	0	0	0	0	0	0	0	0	0	0	0	0	0	0	0	0	0	0	0	0	0	0	0	0	0	0	0	0	0	0	0	0	0	0	0	0	0	0	0	0	0	0	0	0	0	0	0	0
Firmicutes;Clostridia;Clostridiales;Ruminococcaceae;Acutalibacter;Acutalibacter_sp._1XD8-33	7.48446	5.66664	31.083	0	75.6917	0	2.65493	12.2575	10.2596	8.31043	2.8986	0	9.24214	0	0	12.4043	0	0	7.34476	0	0	0	0	0	0	0	0	0	1.43834	0	0	0	0	0	0	0	0	0	0	0	0	0	0	0	0	0	0	0	10.645
Firmicutes;Clostridia;Clostridiales;Ruminococcaceae;Agathobaculum;Agathobaculum_butyriciproducens	0	0	0	0	3.44053	0	0	0	0	0	2.8986	0	0	0	0	0	0	0	0	0	0	0	0	0	0	0	0	0	0	0	0	0	0	0	0	0	0	0	0	0	0	0	0	0	0	0	0	0	21.29
Firmicutes;Clostridia;Clostridiales;Ruminococcaceae;Anaerofilum;Anaerofilum_sp._An201	4.98964	0	7.173	37.9793	10.3216	3.21707	5.30987	4.08583	3.41987	299.175	8.69579	53.1966	0	0	0	0	0	0	0	0	0	0	0	2.26915	0	0	0	0	0	0	0	0	0	0	0	0	0	0	0	0	0	0	0	0	0	0	0	0	3.54834
Firmicutes;Clostridia;Clostridiales;Ruminococcaceae;Anaeromassilibacillus;Anaeromassilibacillus_senegalensis	0	0	0	0	0	0	0	0	0	0	0	0	0	0	0	0	0	0	0	0	0	0	0	0	0	0	0	0	0	0	0	0	0	0	0	0	0	0	0	0	0	0	0	0	0	0	0	0	3.54834
Firmicutes;Clostridia;Clostridiales;Ruminococcaceae;Anaeromassilibacillus;Anaeromassilibacillus_sp._An172	0	0	0	0	0	0	0	0	0	0	0	0	0	0	0	0	0	0	0	0	0	0	0	0	0	0	0	0	0	0	0	0	0	0	0	0	0	0	0	0	0	0	0	0	0	0	0	0	0
Firmicutes;Clostridia;Clostridiales;Ruminococcaceae;Anaeromassilibacillus;Anaeromassilibacillus_sp._An250	344.285	113.333	169.761	124.789	27.5242	67.5585	103.542	89.8882	112.856	296.405	208.699	85.7057	36.9686	0	2.39106	14.8851	0	1.55248	0	0	0	0	0	0	0	0	0	0	0	0	0	0	1.40127	0	0	0	1.04335	0	0	10.5377	0	0	0	0	0	0	0	0	408.059
Firmicutes;Clostridia;Clostridiales;Ruminococcaceae;Anaerotruncus;Anaerotruncus_colihominis	0	0	0	0	0	0	0	0	0	0	2.8986	0	0	0	0	0	0	0	0	0	0	0	0	0	0	0	0	0	0	0	0	0	0	0	0	0	0	0	0	0	0	0	0	0	0	0	0	0	0
Firmicutes;Clostridia;Clostridiales;Ruminococcaceae;Anaerotruncus;Anaerotruncus_sp._AF02-27	0	0	0	0	0	0	2.65493	0	0	0	0	0	0	0	0	0	0	0	0	0	0	0	0	0	0	0	0	0	0	0	0	0	0	0	0	0	0	0	0	0	0	0	0	0	0	0	0	0	0
Firmicutes;Clostridia;Clostridiales;Ruminococcaceae;Candidatus_Cibiobacter;Candidatus_Cibiobacter_qucibialis	0	0	0	2.71281	0	3.21707	0	0	6.83974	0	0	0	0	0	0	0	0	0	0	0	0	0	0	0	0	0	0	0	0	0	0	0	0	0	0	0	0	0	0	0	0	0	0	0	0	0	0	0	7.09667
Firmicutes;Clostridia;Clostridiales;Ruminococcaceae;Candidatus_Soleaferrea;Candidatus_Soleaferrea_massiliensis	0	0	0	0	0	3.21707	0	4.08583	0	0	0	0	0	0	0	0	0	0	0	0	0	0	0	0	0	0	0	0	0	0	0	0	0	0	0	0	0	0	0	0	0	0	0	0	0	0	0	0	0
Firmicutes;Clostridia;Clostridiales;Ruminococcaceae;Drancourtella;Drancourtella_massiliensis	0	0	0	0	72.2511	0	0	4.08583	0	0	0	0	0	0	0	0	0	0	0	0	0	0	0	0	0	0	0	0	0	0	0	0	0	0	0	0	0	0	0	0	0	0	0	0	0	0	0	0	0
Firmicutes;Clostridia;Clostridiales;Ruminococcaceae;Drancourtella;Drancourtella_sp._An210	0	0	2.391	2.71281	0	0	0	0	0	0	0	0	0	0	0	0	0	0	0	0	0	0	0	0	0	0	0	0	0	0	0	0	0	0	0	0	0	0	0	0	0	0	0	0	0	0	0	0	0
Firmicutes;Clostridia;Clostridiales;Ruminococcaceae;Ethanoligenens;Ethanoligenens_harbinense	0	0	0	0	0	0	0	0	0	0	0	0	0	0	0	0	0	0	2.93791	0	0	0	0	0	0	0	0	0	0	0	0	0	0	0	0	0	0	0	0	0	0	0	0	0	0	0	0	0	0
Firmicutes;Clostridia;Clostridiales;Ruminococcaceae;Faecalibacterium;Faecalibacterium_prausnitzii	2532.24	116.166	38.256	377.08	82.5727	6.43414	215.05	0	3.41987	5.54028	17.3916	29.5537	109.365	0	0	31.0107	0	10.8673	4.40686	0	1.06049	0	0	12.4803	0	1.42121	0	0	0	0	0	0	0	0	0	0	0	0	0	1.17086	0	0	0	0	0	0	0	0	14.1933
Firmicutes;Clostridia;Clostridiales;Ruminococcaceae;Faecalibacterium;Faecalibacterium_sp._An122	17718.2	25182.5	25088.8	21496.3	15110.8	21268.1	28431.7	9863.19	17113	18656.9	12550.9	24931.5	2053.3	72.6943	208.022	1486.03	243.36	136.618	565.547	180.699	51.964	20.993	19.4247	651.245	6.01621	8.52729	9.24582	22.2681	43.1503	2.08559	58.5471	19.9255	21.019	0	0	0	20.8671	2.49329	26.4172	58.5428	126.965	0	9.87224	17.5666	10.5805	1.18244	1.41613	9.8753	19015.5
Firmicutes;Clostridia;Clostridiales;Ruminococcaceae;Faecalibacterium;Faecalibacterium_sp._OF04-11AC	0	0	0	0	0	0	0	0	0	0	0	0	0	0	0	0	0	0	0	0	0	0	0	0	0	0	0	0	0	0	0	0	0	0	0	0	0	0	0	0	0	0	0	0	0	0	0	0	0
Firmicutes;Clostridia;Clostridiales;Ruminococcaceae;Faecalibacterium;Faecalibacterium_sp._OM04-11BH	2.49482	0	0	0	0	0	0	0	0	0	0	0	0	0	0	0	0	0	0	0	0	0	0	0	0	0	0	0	0	0	0	0	0	0	0	0	0	0	0	0	0	0	0	0	0	0	0	0	0
Firmicutes;Clostridia;Clostridiales;Ruminococcaceae;Flavonifractor;Flavonifractor_plautii	0	0	0	2.71281	0	0	47.7888	0	0	0	0	2.95537	0	0	0	0	0	0	0	0	0	0	0	0	0	0	0	0	0	0	0	0	0	0	0	0	0	0	0	0	0	0	0	0	0	0	0	0	0
Firmicutes;Clostridia;Clostridiales;Ruminococcaceae;Flavonifractor;Flavonifractor_sp._An10	296.884	158.666	219.972	236.014	467.912	427.87	228.324	449.441	393.285	642.673	165.22	198.01	18.4843	0	0	0	0	0	10.2827	0	0	0	0	3.40372	0	0	0	0	0	0	1.95157	0	0	0	0	0	0	0	2.40156	1.17086	0	0	0	0	0	0	0	0	709.667
Firmicutes;Clostridia;Clostridiales;Ruminococcaceae;Flavonifractor;Flavonifractor_sp._An100	7.48446	11.3333	7.173	10.8512	27.5242	3.21707	5.30987	8.17165	6.83974	11.0806	2.8986	5.91074	0	0	0	0	0	0	0	0	0	0	0	1.13457	0	0	0	0	0	0	0	0	0	0	0	0	0	0	0	0	0	0	0	0	0	0	0	0	7.09667
Firmicutes;Clostridia;Clostridiales;Ruminococcaceae;Flavonifractor;Flavonifractor_sp._An112	57.3808	110.499	559.494	46.1177	10.3216	16.0854	66.3733	20.4291	17.0993	2.77014	628.995	35.4644	23.1054	0	0	16.1255	0	0	2.93791	0	0	0	0	0	0	0	0	0	0	0	0	0	0	0	0	0	0	0	0	0	3.3412	0	0	0	0	0	0	0	95.8051
Firmicutes;Clostridia;Clostridiales;Ruminococcaceae;Flavonifractor;Flavonifractor_sp._An306	102.288	0	346.695	35.2665	1135.38	83.6438	2.65493	200.206	129.955	454.303	115.944	32.5091	61.6143	0	0	0	0	1.55248	36.7238	0	0	0	0	2.26915	0	0	0	0	0	0	0	0	0	0	0	0	0	0	0	0	0	0	0	0	0	0	0	0	521.605
Firmicutes;Clostridia;Clostridiales;Ruminococcaceae;Flavonifractor;Flavonifractor_sp._An9	4.98964	16.9999	16.737	2.71281	10.3216	9.65121	34.5141	20.4291	0	0	14.493	20.6876	3.08071	0	0	0	0	0	0	0	0	0	0	0	0	0	0	0	0	0	0	0	0	0	0	0	0	0	0	0	0	0	0	0	0	0	0	0	35.4834
Firmicutes;Clostridia;Clostridiales;Ruminococcaceae;Flavonifractor;Flavonifractor_sp._An92	2.49482	2.83332	2.391	5.42562	0	0	7.9648	0	0	5.54028	0	5.91074	0	0	0	0	0	0	0	0	0	0	0	0	0	0	0	0	0	0	0	0	0	0	0	0	0	0	0	0	0	0	0	0	0	0	0	0	3.54834
Firmicutes;Clostridia;Clostridiales;Ruminococcaceae;Fournierella;Fournierella_massiliensis	0	0	0	2.71281	0	0	2.65493	4.08583	0	0	0	0	0	0	0	0	0	0	7.34476	0	0	0	0	0	0	0	0	0	0	0	0	0	0	0	0	0	0	0	0	0	0	0	0	0	0	0	0	0	0
Firmicutes;Clostridia;Clostridiales;Ruminococcaceae;Gemmiger;Gemmiger_sp._An194	0	0	2.391	0	0	0	2.65493	0	3.41987	2.77014	0	0	0	0	0	0	0	0	0	0	0	0	0	0	0	0	0	0	0	0	0	0	0	0	0	0	0	0	0	0	0	0	0	0	0	0	0	0	3.54834
Firmicutes;Clostridia;Clostridiales;Ruminococcaceae;Harryflintia;Harryflintia_acetispora	0	2.83332	0	0	0	0	0	0	0	0	0	0	0	0	0	0	0	0	0	0	0	0	0	0	0	0	0	0	0	0	0	0	0	0	0	0	0	0	0	0	0	0	0	0	0	0	0	0	3.54834
Firmicutes;Clostridia;Clostridiales;Ruminococcaceae;Pseudoflavonifractor;Pseudoflavonifractor_capillosus	12.4741	19.8332	10.7595	25.7717	8.60133	16.0854	29.2043	24.515	29.0689	12.4656	17.3916	14.7768	0	0	0	0	0	0	0	0	0	0	0	3.971	0	0	0	0	0	0	0	0	0	0	0	0	0	0	0	0	0	0	0	0	0	0	0	0	40.8059
Firmicutes;Clostridia;Clostridiales;Ruminococcaceae;Pseudoflavonifractor;Pseudoflavonifractor_sp._AF19-9AC	4.98964	8.49996	16.737	0	17.2027	6.43414	2.65493	8.17165	3.41987	8.31043	0	5.91074	0	0	0	0	0	0	0	0	0	0	0	0	0	0	0	0	0	0	0	0	0	0	0	0	0	0	0	0	0	0	0	0	0	0	0	0	17.7417
Firmicutes;Clostridia;Clostridiales;Ruminococcaceae;Pseudoflavonifractor;Pseudoflavonifractor_sp._An184	533.891	614.83	514.065	469.316	863.573	604.809	496.472	535.243	595.057	814.422	460.877	582.208	41.5896	1.48356	0	35.9724	0	9.31487	17.6274	4.51747	4.24196	0	2.77496	22.6915	0	0	0	0	2.87669	0	1.95157	0	0	0	0	0	0	0	0	2.34171	0	0	0	0	0	0	0	1.09726	730.957
Firmicutes;Clostridia;Clostridiales;Ruminococcaceae;Pseudoflavonifractor;Pseudoflavonifractor_sp._An187	4.98964	0	43.038	184.471	0	0	114.162	65.3732	30.7788	421.062	324.643	292.582	16.9439	0	0	31.0107	0	0	0	0	0	0	0	57.8632	0	0	0	0	0	0	1.95157	0	0	0	0	0	0	0	0	0	0	0	0	0	0	0	0	0	209.352
Firmicutes;Clostridia;Clostridiales;Ruminococcaceae;Pseudoflavonifractor;Pseudoflavonifractor_sp._An44	0	0	2.391	0	0	0	0	0	0	19.391	8.69579	0	0	0	0	1.24043	0	0	0	0	0	0	0	1.13457	0	0	0	0	0	0	0	0	0	0	0	0	0	0	0	0	0	0	0	0	0	0	0	0	3.54834
Firmicutes;Clostridia;Clostridiales;Ruminococcaceae;Pseudoflavonifractor;Pseudoflavonifractor_sp._An85	0	0	0	8.13843	0	0	0	0	0	36.0118	5.79719	11.8215	0	0	0	0	0	0	0	0	0	0	0	0	0	0	0	0	0	0	0	0	0	0	0	0	0	0	0	0	0	0	0	0	0	0	0	0	10.645
Firmicutes;Clostridia;Clostridiales;Ruminococcaceae;Ruminococcus;Ruminococcus_albus	0	8.49996	2.391	0	0	0	0	0	0	0	2.8986	0	0	0	0	0	0	0	0	0	0	0	0	0	0	0	0	0	0	0	0	0	0	0	0	0	0	0	0	0	0	0	0	0	0	0	0	0	0
Firmicutes;Clostridia;Clostridiales;Ruminococcaceae;Ruminococcus;Ruminococcus_champanellensis	0	0	0	0	0	0	0	0	0	0	0	0	0	0	0	0	0	0	0	0	0	0	0	0	0	0	0	0	0	0	0	0	0	0	0	0	0	0	0	0	0	0	0	0	0	0	0	0	0
Firmicutes;Clostridia;Clostridiales;Ruminococcaceae;Ruminococcus;Ruminococcus_lactaris	711.024	152.999	772.293	485.593	2343	1061.63	594.705	1254.35	1757.81	476.464	521.747	221.653	64.695	8.90135	16.7374	126.524	0	0	91.0751	19.5757	4.24196	0	6.93739	19.2877	1.20324	1.42121	0	1.39176	5.75337	0	3.90314	1.8114	0	0	0	0	0	0	0	9.36684	36.7532	0	14.1032	1.25476	3.02301	0	0	0	1930.29
Firmicutes;Clostridia;Clostridiales;Ruminococcaceae;Ruminococcus;Ruminococcus_sp._1xD21-23	0	8.49996	0	8.13843	0	3.21707	3.9824	6.12874	8.54967	1.38507	1.4493	10.3438	0	0	0	0	0	0	0	0	0	0	0	0	0	0	0	0	0	0	0	0	0	0	0	0	0	0	0	0	0	0	0	0	0	0	0	0	7.09667
Firmicutes;Clostridia;Clostridiales;Ruminococcaceae;Ruminococcus;Ruminococcus_sp._5_1_39BFAA	0	0	0	0	0	0	0	0	0	0	0	0	0	0	0	0	0	0	0	0	0	0	0	0	0	0	0	0	0	0	0	0	0	0	0	0	0	0	0	0	0	0	0	0	0	0	0	0	0
Firmicutes;Clostridia;Clostridiales;Ruminococcaceae;Ruminococcus;Ruminococcus_sp._A254.MGS-108	0.831606	1.88888	0.796999	1.80854	0	0	0	1.36194	0	0	2.8986	1.97025	0	0	0	0	0	0	0	0	0	0	0	0.756382	0	0	0	0	0	0	0	0	0	0	0	0	0	0	0	0	0	0	0	0	0	0	0	0	2.36556
Firmicutes;Clostridia;Clostridiales;Ruminococcaceae;Ruminococcus;Ruminococcus_sp._A254.MGS-254	13.3057	43.4441	17.534	21.7025	21.79	26.8089	22.1244	27.2389	12.5395	18.4676	3.86479	28.5686	0	0	1.59403	0	0	0	2.93791	0	0	0.368298	0	0.756382	0	0	0	0	0	0	0	0	0	0	0	0	0	0	0	0	0	0	0	0	0	0	0	0	21.29
Firmicutes;Clostridia;Clostridiales;Ruminococcaceae;Ruminococcus;Ruminococcus_sp._AF17-22AC	2.49482	0	0	0	0	0	0	0	3.41987	0	0	0	0	0	0	0	0	0	0	0	0	0	0	0	0	0	0	0	0	0	0	0	0	0	0	0	0	0	0	0	0	0	0	0	0	0	0	0	14.1933
Firmicutes;Clostridia;Clostridiales;Ruminococcaceae;Ruminococcus;Ruminococcus_sp._AF18-22	7.48446	0	31.083	0	13.7621	0	0	0	3.41987	5.54028	2.8986	2.95537	1.54036	0	0	0	0	0	0	0	0	0	0	0	0	0	0	0	0	0	0	0	0	0	0	0	0	0	0	0	0	0	0	0	0	0	0	0	0
Firmicutes;Clostridia;Clostridiales;Ruminococcaceae;Ruminococcus;Ruminococcus_sp._AF25-3LB	0	0	0	0	0	0	0	0	0	0	0	0	0	0	0	0	0	0	0	0	0	0	0	0	0	0	0	0	0	0	0	0	0	0	0	0	0	0	0	0	0	0	0	0	0	0	0	0	3.54834
Firmicutes;Clostridia;Clostridiales;Ruminococcaceae;Ruminococcus;Ruminococcus_sp._AF42-9BH	0	0	0	0	0	0	0	0	0	0	0	0	0	0	0	0	0	0	0	0	0	0	0	0	0	0	0	0	0	0	0	0	0	0	0	0	0	0	0	0	0	0	0	0	0	0	0	0	0
Firmicutes;Clostridia;Clostridiales;Ruminococcaceae;Ruminococcus;Ruminococcus_sp._AF45-4BH	0	0	2.391	0	0	0	0	0	0	0	0	0	0	0	0	0	0	0	0	0	0	0	0	0	0	0	0	0	0	0	0	0	0	0	0	0	0	0	0	0	0	0	0	0	0	0	0	0	0
Firmicutes;Clostridia;Clostridiales;Ruminococcaceae;Ruminococcus;Ruminococcus_sp._AF46-10NS	0	0	0	0	0	0	0	0	0	0	0	0	0	0	0	0	0	0	0	0	0	0	0	0	0	0	0	0	0	0	0	0	0	0	0	0	0	0	0	0	0	0	0	0	0	0	0	0	0
Firmicutes;Clostridia;Clostridiales;Ruminococcaceae;Ruminococcus;Ruminococcus_sp._AM23-1	0	0	0	0	0	0	0	0	0	2.77014	0	0	0	0	0	1.24043	0	0	0	0	0	0	0	0	0	0	0	0	0	0	0	0	0	0	0	0	0	0	0	0	3.3412	0	0	0	0	0	0	0	0
Firmicutes;Clostridia;Clostridiales;Ruminococcaceae;Ruminococcus;Ruminococcus_sp._AM23-1LB	0	0	0	0	0	0	0	0	0	0	0	0	0	0	0	0	0	0	0	0	0	0	0	0	0	0	0	0	0	0	0	0	0	0	0	0	0	0	0	0	0	0	0	0	0	0	0	0	0
Firmicutes;Clostridia;Clostridiales;Ruminococcaceae;Ruminococcus;Ruminococcus_sp._AM26-12LB	0	0	0	0	0	0	2.65493	0	0	0	0	0	0	0	0	0	0	0	0	0	0	0	0	0	0	0	0	0	0	0	0	0	0	0	0	0	0	0	0	0	0	0	0	0	0	0	0	0	0
Firmicutes;Clostridia;Clostridiales;Ruminococcaceae;Ruminococcus;Ruminococcus_sp._AM33-14	0	0	0	0	0	0	0	0	0	0	2.8986	0	0	0	0	0	0	0	0	0	0	0	0	0	0	0	0	0	0	0	0	0	0	0	0	0	0	0	0	0	0	0	0	0	0	0	0	0	0
Firmicutes;Clostridia;Clostridiales;Ruminococcaceae;Ruminococcus;Ruminococcus_sp._AM40-10AC	0	0	0	0	0	0	0	0	3.41987	0	0	0	0	0	0	0	0	0	0	0	0	0	0	0	0	0	0	0	0	0	0	0	0	0	0	0	0	0	0	0	0	0	0	0	0	0	0	0	0
Firmicutes;Clostridia;Clostridiales;Ruminococcaceae;Ruminococcus;Ruminococcus_sp._AM41-10BH	4.98964	0	0	0	3.44053	0	5.30987	4.08583	3.41987	0	0	2.95537	1.54036	0	0	0	0	0	0	0	0	0	0	0	0	0	0	0	0	0	0	0	0	0	0	0	0	0	0	0	0	0	0	0	0	0	0	0	3.54834
Firmicutes;Clostridia;Clostridiales;Ruminococcaceae;Ruminococcus;Ruminococcus_sp._AM45-9BH	0	0	0	0	10.3216	0	0	0	0	0	0	0	0	0	0	0	0	0	0	0	0	0	0	0	0	0	0	0	0	0	0	0	0	0	0	0	0	0	0	0	0	0	0	0	0	0	0	0	3.54834
Firmicutes;Clostridia;Clostridiales;Ruminococcaceae;Ruminococcus;Ruminococcus_sp._JC304	7.48446	0	0	0	0	0	0	4.08583	0	0	0	0	1.54036	0	0	2.48085	0	0	0	0	0	0	0	0	0	0	0	0	0	0	0	0	0	0	0	0	0	0	0	0	0	0	0	0	0	0	0	0	24.8384
Firmicutes;Clostridia;Clostridiales;Ruminococcaceae;Ruminococcus;Ruminococcus_sp._N15.MGS-57	0	38.2498	9.564	50.8652	10.3216	0	7.30107	32.6866	0	32.5492	84.784	90.1387	0	0	0	3.72128	0	0	0	0	0	0	0	2.55279	0	0	0	0.347939	0	0	0	0	0	0	0	0	0	0	0	0	0	0	0	0	0	0	0	0	58.5475
Firmicutes;Clostridia;Clostridiales;Ruminococcaceae;Ruminococcus;Ruminococcus_sp._OF03-6AA	2.49482	0	0	0	0	0	2.65493	0	0	0	0	0	0	0	0	0	0	0	0	0	0	0	0	0	0	0	0	0	0	0	0	0	0	0	0	0	0	0	0	0	0	0	0	0	0	0	0	0	0
Firmicutes;Clostridia;Clostridiales;Ruminococcaceae;Ruminococcus;Ruminococcus_sp._OM05-10BH	436.593	195.499	219.972	176.333	44.7269	308.839	315.937	277.836	389.865	246.543	315.947	62.0627	117.067	8.90135	7.17317	44.6554	5.98426	4.65743	71.9787	12.0466	0	2.20979	1.38748	0	0	0	0	1.39176	1.43834	0	0	1.8114	0	0	0	0	3.13006	0	1.20078	5.85428	16.706	0	4.23096	0	0	0	0	0	326.447
Firmicutes;Clostridia;Clostridiales;Ruminococcaceae;Ruminococcus;Ruminococcus_sp._TF10-6	0	0	0	0	0	0	0	0	3.41987	0	0	0	0	0	0	0	0	0	0	0	0	0	0	0	0	0	0	0	0	0	0	0	0	0	0	0	0	0	0	0	0	0	0	0	0	0	0	0	0
Firmicutes;Clostridia;Clostridiales;Ruminococcaceae;Ruminococcus;Ruminococcus_sp._Zagget7	7.48446	175.666	31.083	78.6714	6.88106	41.8219	26.5493	0	23.9391	72.0237	2.8986	189.144	3.08071	0	0	6.20213	0	0	1.46895	0	0	0	0	0	0	0	0	0	0	0	0	0	0	0	0	0	0	0	0	0	1.6706	0	0	0	0	0	0	0	109.998
Firmicutes;Clostridia;Clostridiales;Ruminococcaceae;Subdoligranulum;Subdoligranulum_sp._APC924/74	0	0	0	0	0	0	0	0	0	0	0	0	0	0	0	0	0	0	0	0	0	0	0	0	0	0	0	0	0	0	0	0	0	0	0	0	0	0	0	0	0	0	0	0	0	0	0	0	0
Firmicutes;Erysipelotrichia;Erysipelotrichales;Erysipelotrichaceae;Erysipelatoclostridium;Erysipelatoclostridium_sp._An173	7.48446	144.499	4.782	5.42562	0	3.21707	103.542	44.9441	10.2596	27.7014	168.119	0	6.16143	0	2.39106	6.20213	0	1.55248	0	0	2.12098	0	0	4.53829	0	0	0	0	0	0	1.95157	1.8114	0	0	0	0	0	0	0	1.17086	1.6706	0	0	0	0	0	0	0	7.09667
Firmicutes;Erysipelotrichia;Erysipelotrichales;Erysipelotrichaceae;Erysipelatoclostridium;[Clostridium]_innocuum	0	0.944439	0	0	0	0	0	0	0	0	0	0	0	0	0	0	0	0	0	0	0	0	0	0	0	0	0	0	0	0	0	0	0	0	0	0	0	0	0	0	0	0	0	0	0	0	0	0	0
Firmicutes;Erysipelotrichia;Erysipelotrichales;Erysipelotrichaceae;Erysipelatoclostridium;[Clostridium]_spiroforme	0	14.1666	0	0	0	0	5.30987	69.4591	20.5192	19.391	11.5944	0	0	0	0	0	0	0	0	3.01164	0	0	0	0	0	1.42121	0	0	0	0	0	0	0	0	0	0	0	0	0	0	5.0118	0	0	0	0	0	0	0	0
Firmicutes;Erysipelotrichia;Erysipelotrichales;Erysipelotrichaceae;Massilimicrobiota;Massilimicrobiota_sp._An105	0	0	0	0	0	0	2.65493	0	0	5.54028	0	0	0	0	0	0	0	0	0	0	0	0	0	0	0	0	0	0	0	0	0	0	0	0	0	0	0	0	0	0	0	0	0	0	0	0	0	0	3.54834
Firmicutes;Erysipelotrichia;Erysipelotrichales;Erysipelotrichaceae;Massilimicrobiota;Massilimicrobiota_sp._An134	207.07	31.1665	141.069	143.779	154.824	99.7292	520.367	143.004	51.298	443.223	84.0593	65.0181	20.0246	0	3.58659	32.2511	15.958	1.55248	11.7516	4.51747	1.06049	0	4.16244	3.40372	0	0	0	1.39176	1.43834	0	0	1.8114	0	0	0	0	0	0	0	0	3.3412	0	0	0	0	0	1.41613	1.09726	124.192
Firmicutes;Erysipelotrichia;Erysipelotrichales;Erysipelotrichaceae;Massilimicrobiota;Massilimicrobiota_sp._An80	2.49482	0	0	0	0	0	0	0	0	2.77014	0	0	0	0	0	0	0	0	0	0	0	0	0	0	0	0	0	0	0	0	0	0	0	0	0	0	0	0	0	0	0	0	0	0	0	0	0	0	3.54834
Firmicutes;Erysipelotrichia;Erysipelotrichales;Erysipelotrichaceae;Massilimicrobiota;Massilimicrobiota_timonensis	0	2.83332	0	0	0	0	0	0	3.41987	0	0	0	0	0	0	0	0	3.10496	0	0	0	0	0	0	0	0	0	0	0	0	0	0	0	0	0	0	0	0	0	0	0	0	0	0	0	0	0	0	0
Firmicutes;Tissierellia;Incertae_sedis;Incertae_sedis;Incertae_sedis;Tissierellia_bacterium_S5-A11	0	0	0	0	0	0	0	0	0	0	0	0	0	0	0	0	0	0	0	0	0	0	0	0	0	0	0	0	0	0	0	0	0	0	0	0	0	0	0	0	0	0	0	0	0	0	0	0	0
Firmicutes;Tissierellia;Tissierellales;Peptoniphilaceae;Anaerococcus;Anaerococcus_sp._HMSC065G05	0	0	0	0	0	0	0	0	0	0	0	0	0	0	0	0	0	0	0	0	0	0	0	4.53829	0	0	0	0	0	0	0	0	0	0	0	0	0	0	0	0	0	0	0	0	0	0	0	0	0
Firmicutes;Tissierellia;Tissierellales;Peptoniphilaceae;Anaerococcus;Anaerococcus_tetradius	0	0	0	0	0	0	0	0	0	0	0	0	0	0	0	0	0	0	0	0	0	0	0	0	0	0	0	0	0	0	0	0	0	0	0	0	0	0	0	0	0	0	0	0	0	0	0	0	0
Firmicutes;Tissierellia;Tissierellales;Peptoniphilaceae;Anaerococcus;Anaerococcus_vaginalis	0	0	0	0	0	0	0	0	0	0	0	0	0	0	0	0	0	0	0	0	0	0	0	1.13457	0	0	0	0	0	0	0	0	0	0	0	0	0	0	0	0	0	0	0	0	0	0	0	0	0
Firmicutes;Tissierellia;Tissierellales;Peptoniphilaceae;Finegoldia;Finegoldia_magna	0	0	0	0	0	0	0	0	0	0	0	0	0	0	0	0	0	0	0	0	0	0	0	0	0	0	0	0	0	0	0	0	0	0	0	0	0	0	0	0	0	0	0	0	0	0	0	1.09726	0
Firmicutes;Tissierellia;Tissierellales;Peptoniphilaceae;Peptoniphilus;Peptoniphilus_senegalensis	0	0	0	0	0	0	0	0	0	0	0	0	0	0	0	0	0	0	0	0	0	0	0	0	0	0	0	0	0	0	0	0	0	0	0	0	0	0	0	0	0	0	0	0	0	0	0	0	0
Firmicutes;Tissierellia;Tissierellales;Tissierellaceae;Incertae_sedis;[Clostridium]_ultunense	0	0	0	0	0	0	0	0	0	0	0	0	0	0	0	0	0	0	0	0	0	0	0	0	0	0	0	0	0	0	0	0	0	0	0	0	0	0	0	0	0	0	0	0	0	0	0	0	0
Firmicutes;Tissierellia;Tissierellales;Tissierellaceae;Tissierella;Tissierella_sp._P1	0	0	0	0	0	0	0	0	0	0	0	0	0	0	0	0	0	0	0	0	0	0	0	0	0	0	0	0	0	0	0	0	0	0	0	0	0	0	0	0	0	0	0	0	0.755753	0	0	0	0
Fusobacteria;Fusobacteriia;Fusobacteriales;Fusobacteriaceae;Fusobacterium;Fusobacterium_mortiferum	0	0	0	0	0	0	0	0	0	0	0	0	0	0	0	0	0	0	0	0	0	0	0	0	0	0	0	0	0	0	0	0	0	0	0	0	0	0	0	0	0	0	0	0	0	0	0	0	0
Planctomycetes;Phycisphaerae;Phycisphaerales;Incertae_sedis;Incertae_sedis;Phycisphaerales_bacterium_UBA1924	0	0	0	0	0	0	0	0	0	0	0	0	0	0	0	0	0	0	0	0	0	0	0	0	0	0	0	0	0	0	0	0	0	0	0	0	0	0	0	0	0	0	0	0	0	0	0	0	0
Proteobacteria;Alphaproteobacteria;Rhizobiales;Aurantimonadaceae;Aureimonas;Aureimonas_altamirensis	0	0	0	0	0	0	0	0	0	0	0	0	0	0	0	0	0	0	0	0	0	0	0	0	0	0	0	0	0	0	0	0	0	0	0	0	0	0	0	2.34171	0	0	0	0	0	0	0	0	0
Proteobacteria;Alphaproteobacteria;Rhizobiales;Aurantimonadaceae;Aureimonas;Aureimonas_sp._AU12	0	0	0	0	0	0	0	0	0	0	0	0	0	0	0	0	0	0	0	0	0	0	0	0	0	0	0	0	0	0	0	0	0	0	0	0	0	0	0	1.17086	5.0118	0	0	0	0	0	0	0	0
Proteobacteria;Alphaproteobacteria;Rhizobiales;Aurantimonadaceae;Aureimonas;Aureimonas_sp._Leaf454	0	0	0	0	0	0	0	0	0	0	0	0	0	0	0	0	0	0	0	0	0	0	0	0	0	0	0	0	0	0	0	0	0	0	0	0	0	0	0	0	1.6706	0	0	0	0	0	0	0	0
Proteobacteria;Alphaproteobacteria;Rhizobiales;Hyphomicrobiaceae;Devosia;Devosia_psychrophila	0	0	0	0	0	0	0	0	0	0	0	0	0	0	0	0	0	0	0	0	0	0	0	0	0	0	0	0	0	0	0	0	0	0	0	0	0	0	0	0	0	0	0	0	0	0	2.83226	0	0
Proteobacteria;Alphaproteobacteria;Rhizobiales;Phyllobacteriaceae;Mesorhizobium;Mesorhizobium_sp.	0	0	0	0	0	0	0	0	0	0	0	0	0	0	0	0	1.99475	0	0	0	0	0	0	0	0	0	0	0	0	0	0	0	0	0	0	0	0	0	0	0	0	0	0	0	0	0	0	0	0
Proteobacteria;Alphaproteobacteria;Rhizobiales;Rhizobiaceae;Agrobacterium;Agrobacterium_fabrum	0	0	0	0	0	0	0	0	0	0	0	0	0	0	0	0	0	0	0	0	0	0	0	0	0	0	0	0	0	0	0	0	0	0	0	0	0	0	0	0	0	0	0	0	0	0	0	0	0
Proteobacteria;Alphaproteobacteria;Rhizobiales;Rhizobiaceae;Agrobacterium;Agrobacterium_sp._33MFTa1.1	0	0	0	0	0	0	0	0	0	0	0	0	0	0	0	0	0	0	0	0	0	0	0	0	0	0	0	0	0	0	0	0	0	0	0	0	0	0	0	0	0	0	0	0	0	0	0	0	0
Proteobacteria;Alphaproteobacteria;Rhizobiales;Rhizobiaceae;Agrobacterium;Agrobacterium_tumefaciens	0	0	0	0	0	0	0	0	0	0	0	0	0	0	0	0	0	0	0	0	0	0	0	0	0	0	0	0	0	0	0	0	0	0	0	0	2.08671	0	1.20078	1.17086	3.3412	0	0	0	0	0	0	0	0
Proteobacteria;Alphaproteobacteria;Rhizobiales;Rhizobiaceae;Rhizobium;Rhizobium_rosettiformans	0	0	0	0	0	0	0	0	0	0	0	0	0	0	0	0	0	0	0	0	0	0	0	0	0	0	0	0	0	0	0	0	0	0	0	0	0	0	0	0	0	0	0	0	0	0	0	0	0
Proteobacteria;Alphaproteobacteria;Rhodospirillales;Incertae_sedis;Enhydrobacter;Enhydrobacter_aerosaccus	0	0	0	0	0	0	0	0	0	0	0	0	0	0	0	0	0	0	0	0	0	0	0	0	0	0	0	0	0	0	0	0	0	0	0	0	0	0	0	0	0	0	0	0	0	0	0	0	0
Proteobacteria;Alphaproteobacteria;Rhodospirillales;Acetobacteraceae;Roseomonas;Roseomonas_mucosa	0	0	0	0	0	0	0	0	0	0	0	0	0	0	0	9.92341	0	0	0	0	0	0	0	0	0	0	0	0	0	0	0	0	0	0	0	0	0	0	0	0	0	0	0	0	0	0	0	0	0
Proteobacteria;Alphaproteobacteria;Rhodospirillales;Rhodospirillaceae;Azospirillum;Azospirillum_sp._CAG:260	0	0	0	0	0	0	0	0	0	0	2.8986	2.95537	0	0	0	0	0	0	0	0	0	0	0	0	0	0	0	0	0	0	0	0	0	0	0	0	0	0	0	0	0	0	0	0	0	0	0	0	0
Proteobacteria;Alphaproteobacteria;Sphingomonadales;Sphingomonadaceae;Sphingomonas;Sphingomonas_sp._CCH5-D11	0	0	0	0	0	0	0	0	0	0	0	0	0	0	0	0	0	0	0	0	0	0	0	0	0	0	0	0	0	0	0	0	0	0	0	0	0	0	0	0	0	0	0	0	0	0	0	0	0
Proteobacteria;Alphaproteobacteria;Sphingomonadales;Sphingomonadaceae;Sphingomonas;Sphingomonas_sp._PAMC_26605	0	0	0	0	0	0	0	0	0	0	0	0	0	0	0	0	0	0	0	0	0	0	0	0	0	0	0	0	0	0	0	0	0	0	0	0	1.04335	0	0	0	0	0	0	0	0	0	0	0	0
Proteobacteria;Betaproteobacteria;Incertae_sedis;Incertae_sedis;Incertae_sedis;beta_proteobacterium_SCGC_AAA027-K21	0	0	0	0	0	0	0	0	0	0	0	0	10.7825	0	0	0	0	0	0	0	0	0	0	0	0	0	0	0	0	0	0	0	0	0	0	0	0	0	0	0	0	0	0	0	0	0	0	0	0
Proteobacteria;Betaproteobacteria;Burkholderiales;Alcaligenaceae;Alcaligenes;Alcaligenes_faecalis	0	0	0	0	0	0	0	0	0	0	0	0	0	0	0	0	0	1.55248	0	0	0	0	0	0	0	0	0	0	0	0	0	0	0	0	0	0	0	0	0	0	0	0	0	0	0	0	0	0	0
Proteobacteria;Betaproteobacteria;Burkholderiales;Burkholderiaceae;Burkholderia;Burkholderia_pseudomallei	0	0	0	2.71281	0	0	0	0	0	0	0	0	1.54036	0	0	0	0	0	0	0	0	0	0	0	0	0	0	1.39176	1.43834	0	0	0	0	0	1.57717	0	0	0	0	0	0	0	0	0	0	0	0	0	3.54834
Proteobacteria;Betaproteobacteria;Burkholderiales;Burkholderiaceae;Burkholderia;Candidatus_Burkholderia_crenata	0	0	0	0	0	0	0	0	0	0	0	0	0	0	0	0	0	0	0	0	0	0	0	0	0	0	0	0	0	0	0	0	0	0	0	0	0	0	0	0	0	0	0	0	0.503835	0	0	0	0
Proteobacteria;Betaproteobacteria;Burkholderiales;Burkholderiaceae;Paraburkholderia;Candidatus_Paraburkholderia_calva	0	0	0	0	0	0	0	0	0	0	0	0	3.85089	0	21.5195	13.0245	91.7586	23.2872	2.93791	11.2937	8.48392	0	15.2623	2.26915	0	0	0	9.74229	1.43834	0	0	0	0.700633	0	2.36576	1.30363	1.56503	0	13.809	94.2538	56.8004	0.824675	3.5258	8.78332	1.51151	2.36488	17.7016	0.548628	0
Proteobacteria;Betaproteobacteria;Burkholderiales;Burkholderiaceae;Paraburkholderia;Paraburkholderia_ferrariae	0	0	0	0	0	0	0	0	0	0	0	0	0	0	0	0	0	0	0	0	0	0	0	0	0	0	0	0	0	0	0	0	0	0	0	0	0	0	0	0	0	0	0	0	0	0	0	0	0
Proteobacteria;Betaproteobacteria;Burkholderiales;Burkholderiaceae;Paraburkholderia;Paraburkholderia_tropica	0	0	0	0	0	0	0	0	0	0	0	0	0	0	0	14.8851	19.9475	0	1.46895	0	0	0	0	0	0	0	0	0	0	0	0	0	0	0	0	0	0	0	0	0	1.6706	0	0	0	0	0	1.41613	0	0
Proteobacteria;Betaproteobacteria;Burkholderiales;Comamonadaceae;Comamonas;Comamonas_aquatica	0	0	0	0	0	0	0	0	0	0	0	0	0	0	0	0	0	0	0	4.51747	1.06049	0	0	0	0	0	0	0	0	0	0	0	0	0	0	0	0	0	0	0	0	0	0	0	0	0	0	0	0
Proteobacteria;Betaproteobacteria;Burkholderiales;Comamonadaceae;Comamonas;Comamonas_terrigena	0	0	0	0	0	0	0	0	0	0	0	0	0	0	0	0	0	0	0	3.01164	0.424196	0	0	0	0	0	0	0	0	0	0	0	0	0	0	0	0	0	0	0	0	0	0	0	0	0	0	0	0
Proteobacteria;Betaproteobacteria;Burkholderiales;Comamonadaceae;Comamonas;Comamonas_thiooxydans	0	0	0	0	0	0	0	0	0	0	0	0	0	0	0	0	0	0	0	4.51747	5.30245	0	0	0	0	0	0	0	0	0	0	0	0	0	0	0	0	0	0	0	0	0	0	0	0	0	0	0	0
Proteobacteria;Betaproteobacteria;Burkholderiales;Comamonadaceae;Diaphorobacter;Diaphorobacter_nitroreducens	0	0	0	0	0	0	0	0	0	0	0	0	0	0	0	0	0	0	0	1.50582	0	0	0	0	0	0	0	0	0	0	0	0	0	0	0	0	0	0	0	0	0	0	0	0	0	0	0	0	0
Proteobacteria;Betaproteobacteria;Burkholderiales;Comamonadaceae;Limnohabitans;Limnohabitans_sp._Rim11	0	0	0	0	0	0	0	0	0	0	0	0	0	7.41779	0	0	0	0	0	0	0	0	0	0	0	0	0	0	0	0	0	0	0	0	0	0	0	0	0	0	0	0	0	0	0	0	0	0	0
Proteobacteria;Betaproteobacteria;Burkholderiales;Oxalobacteraceae;Collimonas;Collimonas_arenae	0	0	0	0	0	0	0	0	0	0	0	0	0	0	0	0	0	0	0	0	0	0	0	0	0	0	0	0	0	0	0	0	0	0	0	0	0	0	0	0	0	0	0	0	0	1.18244	0	0	0
Proteobacteria;Betaproteobacteria;Burkholderiales;Sutterellaceae;Sutterella;Sutterella_wadsworthensis	0	0	0	0	0	0	0	0	0	0	0	0	0	0	0	0	0	0	0	0	0	0	0	0	0	0	0	0	0	0	0	0	0	0	0	0	0	0	0	0	0	0	0	0	0	0	0	0	1.18278
Proteobacteria;Betaproteobacteria;Neisseriales;Neisseriaceae;Neisseria;Neisseria_gonorrhoeae	0	0	0	0	0	0	0	0	0	0	0	0	0	0	0	0	0	0	0	0	0	0	0	0	0	0	0	0	0	0	0	0	0	0	0	0	0	0	0	0	0	0	0	0	0	0	0	0	0
Proteobacteria;Betaproteobacteria;Neisseriales;Neisseriaceae;Neisseria;Neisseria_sp._HMSC059F02	0	0	0	0	0	0	0	0	0	0	0	0	0	0	0	0	0	0	0	0	0	0	0	0	0	0	0	0	0	0	0	0	0	0	0	0	0	0	0	0	0	0	0	0	0	0	0	0	0
Proteobacteria;Deltaproteobacteria;Desulfovibrionales;Desulfovibrionaceae;Bilophila;Bilophila_wadsworthia	176.301	137.888	130.708	207.982	27.5242	169.432	146.906	185.224	61.5576	77.564	191.307	222.638	0	0	0	11.5773	0	2.06996	0	0	0	0	0	3.78191	0	0	0	0	0	0	0	0	0	0	0	0	0	0	0	0	0	0	0	0	0	0	0	0	0
Proteobacteria;Gammaproteobacteria;Aeromonadales;Aeromonadaceae;Aeromonas;Aeromonas_caviae	0	0	0	0	0	0	0	0	0	0	0	0	0	0	0	0	0	0	0	0	0	0	0	0	0	0	0	0	0	0	0	0	0	0	0	0	0	0	0	0	0	0	0	0	0	0	0	0	0
Proteobacteria;Gammaproteobacteria;Alteromonadales;Alteromonadaceae;Agarivorans;Agarivorans_sp._Toyoura001	0	0	0	0	0	0	0	0	0	0	0	0	0	1.48356	108.195	12.4043	147.612	417.616	22.0343	13.5524	30.7542	4.41958	25.6684	90.7658	125.739	41.9258	83.2123	643.687	336.572	6.25676	71.2322	43.4737	18.2164	111.56	26.0234	166.213	74.0781	43.0093	482.713	872.287	3438.09	47.8312	103.659	405.287	30.2301	79.2235	485.025	136.06	0
Proteobacteria;Gammaproteobacteria;Alteromonadales;Shewanellaceae;Shewanella;Shewanella_algae	0	0	2.391	0	0	0	0	0	0	0	0	0	702.403	281.876	218.782	476.324	1448.19	107.121	271.756	493.91	132.561	128.168	212.284	178.128	0	0	0	4.17527	1.43834	0	0	3.62281	1.40127	2.45188	11.0402	2.60726	2.08671	1.24665	3.60234	142.844	73.5063	0	2.82064	120.457	13.6036	11.8244	11.3291	13.1671	7.09667
Proteobacteria;Gammaproteobacteria;Alteromonadales;Shewanellaceae;Shewanella;Shewanella_chilikensis	0	0	0	0	0	0	0	0	0	0	0	0	92.4214	20.7698	39.4524	107.917	175.538	38.8119	38.1928	36.1397	3.18147	1.1049	15.2623	18.1532	0	0	0	1.39176	0	0	0	0	0	0	0	0	0	0	0	16.392	10.0236	0	0	21.3309	3.02301	2.36488	2.83226	2.19451	0
Proteobacteria;Gammaproteobacteria;Enterobacterales;Enterobacteriaceae;Cedecea;Cedecea_neteri	0	0	0	0	0	0	0	0	0	0	0	0	0	0	0	0	0	0	0	0	0	0	0	0	1.20324	0	0	0	0	0	0	3.16996	0	0	0	0	0	0	0	0	0	0	0	0	0	0	0	0	0
Proteobacteria;Gammaproteobacteria;Enterobacterales;Enterobacteriaceae;Enterobacter;Enterobacter_sp._Ag1	0	0	0	0	0	0	0	0	0	0	0	0	0	0	0	0	0	0	0	0	0	0	0	0	2.40648	0	0	0	0	0	0	23.5483	0	0	0	0	0	0	0	0	0	0	0	0	0	0	0	0	0
Proteobacteria;Gammaproteobacteria;Enterobacterales;Enterobacteriaceae;Enterobacter;Enterobacter_sp._BIGb0383	0	0	0	0	0	0	0	0	0	0	0	0	0	0	0	0	0	0	0	0	0	0	0	0	0	0	0	0	0	0	0	1.8114	0	0	0	0	0	0	0	0	0	0	0	0	0	0	0	0	0
Proteobacteria;Gammaproteobacteria;Enterobacterales;Enterobacteriaceae;Escherichia;Escherichia_albertii	0	0	0	2.71281	0	0	0	0	0	0	0	0	3.08071	0	0	0	0	0	0	0	0	0	0	0	0	1.42121	0	0	5.75337	0	0	9.05702	1.40127	2.45188	0	0	0	0	0	0	0	0	0	0	0	0	0	0	0
Proteobacteria;Gammaproteobacteria;Enterobacterales;Enterobacteriaceae;Escherichia;Escherichia_coli	5099.41	33.9998	514.065	1456.78	1279.88	463.258	1863.76	1184.89	875.486	681.455	831.897	206.876	1081.33	0	65.7541	55.8192	843.78	55.8892	94.013	84.326	6.36294	34.2518	31.912	110.054	948.154	336.828	1091.01	868.456	8113.69	256.527	210.769	5343.64	311.081	2470.27	1492.01	1157.62	222.234	0	279.782	306.764	2332.16	13.1948	42.3096	686.354	179.869	302.705	509.807	52.6683	1483.2
Proteobacteria;Gammaproteobacteria;Enterobacterales;Enterobacteriaceae;Escherichia;Escherichia_fergusonii	0	0	0	0	0	0	0	0	0	0	0	0	0	0	0	0	0	0	0	0	0	0	0	0	0	0	0	0	1.43834	0	0	0	0	0	0	0	0	0	0	0	0	0	0	0	0	0	0	0	0
Proteobacteria;Gammaproteobacteria;Enterobacterales;Enterobacteriaceae;Escherichia;Escherichia_marmotae	0	0	0	0	0	0	0	0	0	0	0	0	0	0	0	0	0	0	0	0	0	0	0	0	0	0	0	0	0	0	0	0	0	0	0	0	0	0	0	0	0	0	0	0	0	0	0	0	0
Proteobacteria;Gammaproteobacteria;Enterobacterales;Enterobacteriaceae;Escherichia;Escherichia_sp._E4742	0.356402	0	0	0.387544	0	0	0	0	0	0	0	0	0.220051	0	0	0	0.569929	0	0	0	0	0	0	0	0.171891	0	0	0	1.64383	0.297941	0	0.258772	0.200181	0.175134	0.22531	0.186233	0	0	0	0	0.477313	0	0	0.179251	0.215929	0	0	0	0
Proteobacteria;Gammaproteobacteria;Enterobacterales;Enterobacteriaceae;Escherichia;Escherichia_sp._KTE52	0	0	0	0	0	0	0	0	0	0	0	0	0	0	0	0	0	0	0	0	0	0	0	0	0	0	0	0	0.719172	0	0	0	0	0	0	0	0	0	0	0	0	0	0	0	0	0	0	0	0.887084
Proteobacteria;Gammaproteobacteria;Enterobacterales;Enterobacteriaceae;Escherichia;Escherichia_sp._MOD1-EC5110	0	0	0	0	0	0	0	0	0	0	0	0	0	0	0	1.24043	0	0	0	0	0	0	0	0	0	0	0	0	0	0	0	0	0	0	0	0	0	0	0	0	0	0	0	0	0	0	0	0	0
Proteobacteria;Gammaproteobacteria;Enterobacterales;Enterobacteriaceae;Escherichia;Escherichia_sp._MOD1-EC7011	0	0	0	0	0	0	0	0	0	0	0	0	0	0	0	0	0	0	0	0	0	0	0	0	0	0	0	0	0	0	0	0	0	0	0	0	0	0	0	0	0	0	0	0	0	0	0	0	0
Proteobacteria;Gammaproteobacteria;Enterobacterales;Enterobacteriaceae;Klebsiella;Klebsiella_pneumoniae	0	0	0	0	0	0	0	0	0	0	0	0	0	0	0	0	0	0	0	0	0	0	0	0	0	0	0	0	0	0	0	0	0	0	0	0	0	0	0	0	0	0	0	0	0	0	0	0	0
Proteobacteria;Gammaproteobacteria;Enterobacterales;Enterobacteriaceae;Kluyvera;Kluyvera_ascorbata	0	0	0	0	0	0	0	0	0	0	0	0	0	0	0	0	0	0	0	0	0	0	0	0	0	0	0	0	0	0	0	1.8114	0	0	0	0	0	0	0	0	0	0	0	0	0	0	0	0	0
Proteobacteria;Gammaproteobacteria;Enterobacterales;Enterobacteriaceae;Salmonella;Salmonella_enterica	0	0	0	0	0	0	0	0	0	0	0	0	0	0	4.78211	0	0	0	1.46895	0	0	0	0	4.53829	0	0	0	0	17.2601	0	0	5.43421	0	0	0	0	0	0	0	9.36684	11.6942	0	0	0	0	0	0	0	0
Proteobacteria;Gammaproteobacteria;Enterobacterales;Enterobacteriaceae;Shigella;Shigella_boydii	12.4741	0	0	2.71281	3.44053	0	2.65493	0	3.41987	0	2.8986	0	4.62107	0	0	1.24043	1.99475	0	0	0	1.06049	0	0	1.13457	0	0	3.08194	1.39176	12.9451	0	0	5.43421	0	4.90376	3.15435	2.60726	0	0	0	0	5.0118	0	0	1.25476	0	0	1.41613	0	3.54834
Proteobacteria;Gammaproteobacteria;Enterobacterales;Enterobacteriaceae;Shigella;Shigella_dysenteriae	34.9275	0	7.173	5.42562	6.88106	6.43414	18.5845	0	10.2596	2.77014	8.69579	2.95537	6.16143	0	0	1.24043	5.98426	0	0	1.50582	0	0	1.38748	0	6.01621	4.26364	4.62291	2.78351	41.712	0	0	27.1711	0	12.2594	4.73152	5.21452	0	0	1.20078	1.17086	6.68239	0	0	5.01904	0	3.54732	0	0	3.54834
Proteobacteria;Gammaproteobacteria;Enterobacterales;Enterobacteriaceae;Shigella;Shigella_flexneri	543.871	0	45.429	176.333	127.3	32.1707	223.014	98.0599	109.436	72.0237	98.5523	11.8215	109.365	0	8.3687	7.44256	109.711	6.20991	7.34476	13.5524	0	2.20979	1.38748	15.884	104.682	42.6364	120.196	97.4229	907.595	29.1982	39.0314	610.443	30.8278	273.384	146.677	132.97	23.9971	0	36.0234	23.4171	248.919	0	5.64128	62.738	19.6496	30.7434	35.4033	4.38902	145.482
Proteobacteria;Gammaproteobacteria;Enterobacterales;Enterobacteriaceae;Shigella;Shigella_sonnei	9.97928	0	0	2.71281	0	0	0	32.6866	0	0	0	0	1.54036	0	0	0	89.7638	0	0	0	0	0	0	0	26.4713	0	9.24582	0	2.87669	0	0	356.847	0	1.22594	0	1.30363	4.17341	0	20.4133	4.68342	1.6706	0	0	60.2285	0	0	0	0	3.54834
Proteobacteria;Gammaproteobacteria;Enterobacterales;Enterobacteriaceae;Shigella;Shigella_sp._FC569	0	0	0	2.71281	0	0	0	0	0	0	0	0	0	0	0	0	0	0	0	0	0	0	0	0	0	0	0	0	1.43834	0	0	0	0	0	0	0	0	0	0	0	0	0	0	1.25476	0	0	0	0	0
Proteobacteria;Gammaproteobacteria;Enterobacterales;Enterobacteriaceae;Shigella;Shigella_sp._SF-2015	0	0	0	0	0	0	0	2.72389	0	0	0	0	2.0538	0	0	0	0	0	0	0	0	0	0	0	0.802161	0	0	0	3.83559	0	0	2.4152	0	0	0	0	0	0	0	0	0	0	0	0.836507	0	0	1.88817	0	0
Proteobacteria;Gammaproteobacteria;Enterobacterales;Enterobacteriaceae;Shigella;Shigella_sp._SHS-3	0	0	0	0	0	0	0	0	0	0	0	0	0	0	0	0	0	0	0	0	0	0	0	0	0	0	0	0	0	0	0	0	0	0	0	0	0	0	0	0	0	0	0	0	0	0	0	0	0
Proteobacteria;Gammaproteobacteria;Enterobacterales;Erwiniaceae;Erwinia;Erwinia_aphidicola	0	0	0	0	0	0	0	0	0	0	0	0	0	0	0.199255	0	0	0	0	0	0	0	0	0	0	0	0	0	0	0	0	0	0	0	0	0	0	0	0	0	0	0	0	0	0	0	0	0	0
Proteobacteria;Gammaproteobacteria;Enterobacterales;Erwiniaceae;Erwinia;Erwinia_billingiae	0	0	0	0	0	0	0	0	0	0	0	0	0	0	0	0	0	0	0	0	0	0	0	0	0	0	0	0	0	0	0	0	0	0	0	0	0	0	0	0	0	0	0	0	0	0	0	0	0
Proteobacteria;Gammaproteobacteria;Enterobacterales;Erwiniaceae;Erwinia;Erwinia_gerundensis	0	0	0	0	0	0	0	0	0	0	0	0	0	0	0	0	0	0	0	0	0	0	0	0	0	0	0	0	0	0	0	0	0	0	0	0	0.347784	0	0	0	0	0	0	0	0	0	0	0	0
Proteobacteria;Gammaproteobacteria;Enterobacterales;Erwiniaceae;Erwinia;Erwinia_persicina	0	0	0	0	0	0	0	0	0	0	0	0	0	0	0	0	0	0	0	0	0	0	0	0	0	0	0	0	0	0	0	0	0	0	0	0	0	0.623324	0	0	0	0	0	0	0	0	0	0	0
Proteobacteria;Gammaproteobacteria;Enterobacterales;Erwiniaceae;Pantoea;Pantoea_agglomerans	0	0	0	0	0	0	0	0	0	0	0	0	0	0	0	0	0	0	0	0	0	0	0	0	0	0	0	0	0	0	0	0	0	0	0	0	0	0	1.20078	3.51257	0	3.2987	0	0	0	0	0	0	0
Proteobacteria;Gammaproteobacteria;Enterobacterales;Erwiniaceae;Pantoea;Pantoea_anthophila	0	0	0	0	0	0	0	0	0	0	0	0	0	0	0.597764	0	0	0	0	0	0	0	0	0	0	0	0	0	0	0	0	0	0	0	0	0	0	0	0	0	0	0	0	0	0	0	0	0	0
Proteobacteria;Gammaproteobacteria;Enterobacterales;Erwiniaceae;Pantoea;Pantoea_dispersa	0	0	0	0	0	0	0	0	0	0	0	0	0	0	2.39106	0	0	0	0	0	0	0	0	0	0	0	0	0	0	0	0	0	0	0	0	0	0	0	0	0	0	0	0	0	0	0	0	0	0
Proteobacteria;Gammaproteobacteria;Enterobacterales;Erwiniaceae;Pantoea;Pantoea_sp._RIT388	0	0	0	0	0	0	0	0	0	0	0	0	0	0	0	0	0	0	0	0	0	0	0	0	0	0	0	0	0	0	0	0	0	0	0	0	0	0	0	0	0	0	0	0	0	0	0	0	0
Proteobacteria;Gammaproteobacteria;Enterobacterales;Erwiniaceae;Pantoea;Pantoea_sp._RIT_413	0	0	0	0	0	0	0	0	0	0	0	0	0	0	9.56423	0	0	0	0	0	0	0	0	0	0	0	0	0	0	0	0	0	0	0	0	0	0	0	0	0	0	0	0	0	0	0	0	0	0
Proteobacteria;Gammaproteobacteria;Enterobacterales;Erwiniaceae;Pantoea;Pantoea_vagans	0	0	0	0	0	0	0	0	0	0	0	0	0	0	0	0	0	0	2.20343	0	0	0	0	0	0	0	0	0	0	0	0	0	0	0	0	0	0	0.311662	0	1.75628	0	0	0	0	0	0	0	0	0
Proteobacteria;Gammaproteobacteria;Enterobacterales;Erwiniaceae;Pantoea;[Curtobacterium]_plantarum	0	0	0	0	0	0	0	0	0	0	0	0	0	0	0	0	0	0	0	0	0	0	0	0	0	0	0	0	0	0	0	0	0	0	0	0	0	0	0	0	0	0	0	0	0	0	0	0	0
Proteobacteria;Gammaproteobacteria;Enterobacterales;Morganellaceae;Cosenzaea;Cosenzaea_myxofaciens	0	0	0	0	0	0	0	0	0	0	0	0	0	0	0	0	0	0	0	0	0	0	0	0	0	0	0	0	0	0	0	0	0	0	0	0	0	0	0	0	0	0	0	0	0	0	0	0	0
Proteobacteria;Gammaproteobacteria;Enterobacterales;Morganellaceae;Proteus;Proteus_mirabilis	0	0	0	0	0	0	0	0	0	0	0	0	0	0	0	0	0	0	0	0	0	0	0	0	0	0	0	0	0	0	0	0	0	0	0	0	0	0	0	0	0	0	0	0	0	0	0	0	0
Proteobacteria;Gammaproteobacteria;Enterobacterales;Morganellaceae;Proteus;Proteus_penneri	0	0	0	0	0	0	0	0	0	0	0	0	0	0	0	0	0	0	0	0	0	0	0	0	0	0	0	0	0	0	0	0	0	0	0	0	0	0	0	0	0	0	0	0	0	0	0	0	0
Proteobacteria;Gammaproteobacteria;Enterobacterales;Morganellaceae;Proteus;Proteus_vulgaris	0	0	0	0	0	0	0	0	0	0	0	0	0	0	0	0	0	0	0	0	0	0	0	0	0	0	0	0	0	0	0	0	0	0	0	0	0	0	0	0	0	0	0	0	0	0	0	0	0
Proteobacteria;Gammaproteobacteria;Enterobacterales;Morganellaceae;Providencia;Providencia_heimbachae	0	0	0	0	0	0	0	0	0	0	0	0	0	0	0	0	0	0	0	0	0	0	0	0	0	0	0	0	0	0	0	0	0	0	0	0	0	0	0	0	0	0	0	0	0	0	0	0	0
Proteobacteria;Gammaproteobacteria;Enterobacterales;Yersiniaceae;Rahnella;Rahnella_victoriana	0	0	0	0	0	0	0	0	0	0	0	0	0	0	2.04948	0	0	0	0	0	0	0	0	0	0	0	0	0	0	0	0	0	0	0	0	0	0	0	0	0	0	0	0	0	0	0	0	0	0
Proteobacteria;Gammaproteobacteria;Enterobacterales;Yersiniaceae;Serratia;Serratia_marcescens	0	0	0	0	0	0	0	0	0	0	0	0	0	0	0	1.24043	3.9895	0	0	0	2.12098	0	1.38748	0	0	0	0	0	0	0	0	0	0	0	0	0	0	0	0	2.34171	0	0	0	0	0	0	0	0	0
Proteobacteria;Gammaproteobacteria;Enterobacterales;Yersiniaceae;Yersinia;Yersinia_enterocolitica	0	0	0	0	0	0	0	0	0	0	0	0	0	0	0	0	0	0	0	0	0	0	0	0	0	0	0	0	0	0	0	3.62281	0	0	0	0	0	0	0	0	0	0	0	0	0	0	0	0	0
Proteobacteria;Gammaproteobacteria;Oceanospirillales;Halomonadaceae;Halomonas;Halomonas_alkaliantarctica	0	0	0	0	0	0	0	0	0	0	0	0	1.54036	0	0	0	3.9895	0	0	0	0	0	0	0	0	0	0	0	0	0	0	0	0	0	0	0	0	0	0	0	1.6706	0	0	0	0	0	0	0	0
Proteobacteria;Gammaproteobacteria;Oceanospirillales;Halomonadaceae;Halomonas;Halomonas_axialensis	0	0	0	0	3.44053	0	0	0	0	0	0	0	6.16143	7.41779	14.3463	19.8468	37.9003	4.65743	11.7516	18.0699	5.30245	5.52448	9.71235	2.26915	0	0	0	0	1.43834	0	0	0	0	0	0	0	0	0	0	7.02513	0	0	1.41032	1.25476	0	3.54732	0	0	0
Proteobacteria;Gammaproteobacteria;Oceanospirillales;Halomonadaceae;Halomonas;Halomonas_beimenensis	0	0	0	0	0	0	0	0	0	0	0	0	1.54036	0	2.39106	2.48085	9.97376	1.55248	0	3.01164	0	1.1049	1.38748	1.13457	0	0	0	0	0	0	0	0	0	0	0	0	0	0	0	0	0	0	0	0	0	0	0	0	0
Proteobacteria;Gammaproteobacteria;Oceanospirillales;Halomonadaceae;Halomonas;Halomonas_boliviensis	0	0	0	0	0	0	0	0	0	0	0	0	1.02691	0.989039	0.797019	1.6539	3.9895	0	0	0	0	0.736597	0	0	0	0	0	0	0	0	0	0	0	0	0	0	0	0	0	0	1.11373	0	0	0	0	0	0	0	0
Proteobacteria;Gammaproteobacteria;Oceanospirillales;Halomonadaceae;Halomonas;Halomonas_campaniensis	0	0	0	0	0	0	0	0	0	0	0	0	0	0	0	0	0	0	0	0	0	0	0	0	0	0	0	0	0	0	0	0	0	0	0	0	0	0	0	0	0	0	0	0	0	0	0	0	0
Proteobacteria;Gammaproteobacteria;Oceanospirillales;Halomonadaceae;Halomonas;Halomonas_chromatireducens	0	0	0	0	0	0	0	0	0	0	0	5.91074	358.903	127.586	121.944	243.124	616.378	60.5466	114.578	269.542	48.7826	53.035	79.0863	63.5361	0	0	0	2.78351	0	0	0	0	0	0	1.57717	0	1.04335	0	2.40156	70.2513	25.059	4.94805	7.0516	84.0689	7.55753	14.1893	7.08066	6.58353	0
Proteobacteria;Gammaproteobacteria;Oceanospirillales;Halomonadaceae;Halomonas;Halomonas_desiderata	0	0	0	0	0	0	0	0	0	0	0	0	0	0	0	0	0	0	0	0	0	0	0	0	0	0	0	0	0	0	0	0	0	0	0	0	0	0	0	0	0	0	0	0	0	0	0	0	0
Proteobacteria;Gammaproteobacteria;Oceanospirillales;Halomonadaceae;Halomonas;Halomonas_hydrothermalis	0	0	0	0	0	0	0	0	0	0	0	0	0	0	0	0	0	0	0	0	0	0	0	0	0	0	0	0	0	0	0	0	0	0	0	0	0	0	0	0	0	0	0	0	0	0	0	0	0
Proteobacteria;Gammaproteobacteria;Oceanospirillales;Halomonadaceae;Halomonas;Halomonas_lutea	0	0	0	0	0	0	0	0	0	0	0	0	0	0	0	0	0	0	0	0	3.18147	0	0	0	0	0	0	0	0	0	0	0	0	0	0	0	0	0	0	0	0	0	0	0	0	0	0	0	0
Proteobacteria;Gammaproteobacteria;Oceanospirillales;Halomonadaceae;Halomonas;Halomonas_meridiana	0	0	0	2.71281	0	0	0	0	0	0	0	0	138.632	90.497	130.313	187.304	432.861	54.3367	77.8545	138.536	45.6011	22.0979	69.3739	44.2483	0	0	1.54097	2.78351	1.43834	0	1.95157	1.8114	0	0	0	0	2.08671	0	2.40156	42.1508	33.412	3.2987	1.41032	30.1142	12.092	11.8244	2.83226	2.19451	0
Proteobacteria;Gammaproteobacteria;Oceanospirillales;Halomonadaceae;Halomonas;Halomonas_olivaria	0	0	0	0	0	0	0	0	0	0	0	0	0	0	0	0	0	0	0	0	0	0	0	0	0	0	0	0	0	0	0	0	0	0	0	0	0	0	0	0	0	0	0	0	0	0	0	0	0
Proteobacteria;Gammaproteobacteria;Oceanospirillales;Halomonadaceae;Halomonas;Halomonas_sp._141	0	0	0	0	0	0	0	0	0	0	0	0	1.54036	0	0	1.24043	3.9895	0	1.46895	3.01164	0	1.1049	0	0	0	0	0	0	0	0	0	0	0	0	0	0	0	0	0	0	0	0	0	0	0	0	0	0	0
Proteobacteria;Gammaproteobacteria;Oceanospirillales;Halomonadaceae;Halomonas;Halomonas_sp._1513	2.49482	0	0	0	0	0	0	0	0	0	0	0	218.731	80.1121	107.598	151.332	440.84	51.2318	70.5097	161.123	38.1777	41.986	62.4365	28.3643	0	1.42121	0	2.78351	1.43834	0	0	3.62281	0	1.22594	1.57717	0	4.17341	0	3.60234	42.1508	23.3884	0	2.82064	61.4832	9.06904	10.642	7.08066	2.19451	0
Proteobacteria;Gammaproteobacteria;Oceanospirillales;Halomonadaceae;Halomonas;Halomonas_sp._ALS9	0	0	0	0	0	0	0	0	0	0	0	0	0	0	0	0	0	0	0	0	0	0	0	0	0	0	0	0	0	0	0	0	0	0	0	0	0	0	0	0	0	0	0	0	0	0	0	0	0
Proteobacteria;Gammaproteobacteria;Oceanospirillales;Halomonadaceae;Halomonas;Halomonas_sp._BL6	0	0	0	0	0	0	0	0	0	0	0	0	0	0	0	0	0	0	0	0	0	0	0	0	0	0	0	0	0	0	0	0	0	0	0	0	0	0	0	0	0	0	0	0	0	0	0	0	0
Proteobacteria;Gammaproteobacteria;Oceanospirillales;Halomonadaceae;Halomonas;Halomonas_sp._GT	0	0	0	0	0	0	0	0	0	0	0	0	0.513452	0.494519	0	1.24043	3.32459	0	0	0	0	0	0	0	0	0	0	0	0	0	0	0	0	0	0	0	0	0	0	0	0	0	0	0	0	0	0	0	0
Proteobacteria;Gammaproteobacteria;Oceanospirillales;Halomonadaceae;Halomonas;Halomonas_sp._HL-48	0	0	0	0	0	0	0	0	0	0	0	0	0	0	0	0	0	0	0	0	0	0	0	0	0	0	0	0	0	0	0	0	0	0	0	0	0	0	0	0	0	0	0	0	0	0	0	0	0
Proteobacteria;Gammaproteobacteria;Oceanospirillales;Halomonadaceae;Halomonas;Halomonas_sp._JCM_19031	0	0	0	0	0	0	0	0	0	0	0	0	7.70179	2.96712	7.17317	3.72128	13.9633	1.55248	2.93791	1.50582	2.12098	0	1.38748	1.13457	0	0	0	0	0	0	0	0	0	0	0	0	0	0	0	0	0	0	0	0	0	0	0	0	0
Proteobacteria;Gammaproteobacteria;Oceanospirillales;Halomonadaceae;Halomonas;Halomonas_sp._JCM_19032	0	0	0	0	0	0	0	0	0	0	0	2.95537	317.314	100.882	120.748	186.064	756.011	74.5189	168.93	123.477	61.5084	56.3497	63.824	37.4409	0	0	0	1.39176	2.87669	0	0	1.8114	1.40127	0	0	1.30363	2.08671	1.24665	2.40156	60.8845	36.7532	0	5.64128	40.1523	4.53452	10.642	7.08066	8.77804	0
Proteobacteria;Gammaproteobacteria;Oceanospirillales;Halomonadaceae;Halomonas;Halomonas_sp._KHS3	0	0	0	0	0	0	0	0	0	0	0	0	1.54036	0	0	0	0	0	0	0	0	0	0	0	0	0	0	0	0	0	0	0	0	0	0	0	0	0	0	0	0	0	0	0	0	0	0	0	0
Proteobacteria;Gammaproteobacteria;Oceanospirillales;Halomonadaceae;Halomonas;Halomonas_sp._KM-1	0	0	0	0	0	0	0	0	0	0	0	0	0	0	0	0	0	0	0	0	0	0	0	0	0	0	0	0	0	0	0	0	0	0	0	0	0	0	0	0	0	0	0	0	0	0	0	0	0
Proteobacteria;Gammaproteobacteria;Oceanospirillales;Halomonadaceae;Halomonas;Halomonas_sp._KO116	0	0	0	0	0	0	0	0	0	0	0	0	0	0	0	0	0	0	0	0	0	0	0	0	0	0	0	0	0	0	0	0	0	0	0	0	0	0	0	0	0	0	0	0	0	0	0	0	0
Proteobacteria;Gammaproteobacteria;Oceanospirillales;Halomonadaceae;Halomonas;Halomonas_sp._MC	0	0	0	0	0	0	0	0	0	0	0	0	0	0	0	0	0	0	0	0	0	0	0	0	0	0	0	0	0	0	0	0	0	0	0	0	0	0	0	0	0	0	0	0	0	0	0	0	0
Proteobacteria;Gammaproteobacteria;Oceanospirillales;Halomonadaceae;Halomonas;Halomonas_sp._QHL1	0	0	0	0	0	0	0	0	0	0	0	0	0	0	0	0	0	0.776239	0	0	0	0	0	0.567286	0	0	0	0	0	0	0	0	0	0	0	0	0	0	0	0	0	0	0	0	0	0	0	0	0
Proteobacteria;Gammaproteobacteria;Oceanospirillales;Halomonadaceae;Halomonas;Halomonas_sp._TD01	0	0	0	0	0	0	0	0	0	0	0	0	0	0	0	0	0	0	0	0	0	0	0	0	0	0	0	0	0	0	0	0	0	0	0	0	0	0	0	0	0	0	0	0	0	0	0	0	0
Proteobacteria;Gammaproteobacteria;Oceanospirillales;Halomonadaceae;Halomonas;Halomonas_sp._es.049	0	0	0	0	0	0	0	0	0	0	0	0	0	0	0	0	0.664917	0	0	0	0	0	0.462492	0	0	0	0	0	0	0	0	0	0	0	0	0	0	0	0	0	0	0	0	0	0	0	0	0	0
Proteobacteria;Gammaproteobacteria;Oceanospirillales;Halomonadaceae;Halomonas;Halomonas_stevensii	0	0	0	0	0	0	0	0	0	0	0	0	65.4652	31.1547	28.6927	57.6798	146.614	20.9584	28.6446	69.2678	12.1956	11.049	24.2809	10.2112	0	0	0	0	1.43834	0	0	0	0.700633	0	0	0	1.04335	0	0	14.6357	9.18829	1.64935	2.11548	20.0762	2.26726	2.36488	0.708066	2.19451	0
Proteobacteria;Gammaproteobacteria;Oceanospirillales;Halomonadaceae;Halomonas;Halomonas_sulfidaeris	0	0	0	0	0	0	0	0	0	0	0	0	0	0	0	0	0	0	0	0	0	0	0	0	0	0	0	0	0	0	0	0	0	0	0	0	0	0	0	0	0	0	0	0	0	0	0	0	0
Proteobacteria;Gammaproteobacteria;Oceanospirillales;Halomonadaceae;Halomonas;Halomonas_urmiana	0	0	0	0	0	0	0	0	0	0	0	0	3.08071	0	2.39106	0	19.9475	0	0	4.51747	0	1.1049	0	0	0	0	0	0	0	0	0	0	1.40127	0	0	0	0	0	0	0	0	0	0	0	0	0	0	0	0
Proteobacteria;Gammaproteobacteria;Oceanospirillales;Halomonadaceae;Halomonas;Halomonas_ventosae	0	0	0	0	0	0	0	0	0	0	0	0	0	0	0	0	0	0	0	0	0	0	0	0	0	0	0	0	0	0	0	0	0	0	0	0	0	0	0	0	0	0	0	0	0	0	0	0	0
Proteobacteria;Gammaproteobacteria;Pasteurellales;Pasteurellaceae;Haemophilus;Haemophilus_haemolyticus	0	0	0	0	0	0	0	0	0	0	0	0	0	0	0	0	0	0	0	0	2.12098	0	0	0	0	0	0	0	0	0	0	0	0	0	0	0	0	0	0	0	0	0	0	0	0	0	0	0	0
Proteobacteria;Gammaproteobacteria;Pasteurellales;Pasteurellaceae;Haemophilus;Haemophilus_parainfluenzae	0	0	0	0	0	0	0	0	0	0	0	0	0	0	0	0	0	0	4.40686	0	0	0	0	0	0	0	0	0	0	0	0	0	0	0	0	0	0	0	0	0	0	0	0	0	0	0	0	0	0
Proteobacteria;Gammaproteobacteria;Pasteurellales;Pasteurellaceae;Haemophilus;Haemophilus_sp._HMSC61B11	0	0	0	0	0	0	0	0	0	0	0	0	0	0	0	0	0	0	0	0	0	0	0	0	0	0	0	0	0	0	0	0	0	0	0	0	0	0	0	0	0	0	0	0	0	0	0	0	0
Proteobacteria;Gammaproteobacteria;Pseudomonadales;Moraxellaceae;Acinetobacter;Acinetobacter_baumannii	0	0	0	0	0	0	0	0	0	0	0	0	0	0	0	0	0	0	0	0	0	0	0	0	0	0	0	0	0	0	0	0	0	0	0	0	0	0	0	0	0	0	0	0	0	0	0	0	0
Proteobacteria;Gammaproteobacteria;Pseudomonadales;Moraxellaceae;Acinetobacter;Acinetobacter_guillouiae	0	0	0	0	0	0	0	0	0	0	0	0	0	0	0	4.96171	0	0	0	0	0	0	0	0	0	0	0	0	0	0	0	0	0	0	0	0	0	0	0	0	0	0	0	0	0	0	0	0	0
Proteobacteria;Gammaproteobacteria;Pseudomonadales;Moraxellaceae;Acinetobacter;Acinetobacter_johnsonii	0	0	0	0	0	0	0	0	0	0	0	0	0	0	0	0	0	0	5.87581	0	0	0	0	0	0	0	0	0	0	0	0	0	0	0	0	0	0	0	0	0	0	0	0	0	0	0	0	0	0
Proteobacteria;Gammaproteobacteria;Pseudomonadales;Moraxellaceae;Acinetobacter;Acinetobacter_junii	0	0	0	0	0	0	0	0	0	0	0	0	0	0	0	0	0	0	0	0	0	0	0	3.40372	0	0	0	0	0	0	0	0	0	0	0	0	0	0	0	0	0	0	0	0	0	0	0	0	0
Proteobacteria;Gammaproteobacteria;Pseudomonadales;Moraxellaceae;Acinetobacter;Acinetobacter_sp._TTH0-4	0	0	0	0	0	0	0	0	0	0	0	0	0	0	0	0	0	0	0	0	0	0	0	0	0	0	0	0	0	0	0	0	0	0	0	0	0	0	0	0	0	0	0	0	0	0	0	0	0
Proteobacteria;Gammaproteobacteria;Pseudomonadales;Moraxellaceae;Acinetobacter;Acinetobacter_sp._WCHAc060012	0	0	0	0	0	0	0	0	0	0	0	0	6.16143	0	0	0	0	0	0	0	0	0	0	0	0	0	0	0	0	0	0	0	0	0	0	0	0	0	1.20078	0	0	0	0	0	0	0	0	0	0
Proteobacteria;Gammaproteobacteria;Pseudomonadales;Moraxellaceae;Moraxella;Moraxella_osloensis	0	0	0	0	0	0	0	0	0	0	0	0	0	0	0	0	0	0	0	0.602329	0	0	0	0	0	0	0	0	0	0	0	0	0	0	0	0	0	0	0	0	0	0	0	0	0	0	0	0	0
Proteobacteria;Gammaproteobacteria;Pseudomonadales;Moraxellaceae;Psychrobacter;Psychrobacter_sp._1501(2011)	0	0	0	0	0	0	0	0	0	0	0	0	0	0	0	0	0	0	0	0	0	0	1.38748	0	0	0	0	0	0	0	0	0	0	0	0	0	0	0	0	0	0	0	0	0	0	0	0	0	0
Proteobacteria;Gammaproteobacteria;Pseudomonadales;Pseudomonadaceae;Pseudomonas;Pseudomonas_aeruginosa	0	0	0	0	0	0	0	0	0	0	0	0	0	0	1.19553	0	0	0	0	0	0	0	0	0	0	0	0	0	0	0	0	0	0	0	0	0	0	0	0	0	0	0	0	0	0	0	0	0	0
Proteobacteria;Gammaproteobacteria;Pseudomonadales;Pseudomonadaceae;Pseudomonas;Pseudomonas_brassicacearum	0	0	0	0	0	0	0	0	0	0	0	0	0	0	0	0	0	0	0	0	0	0	0	0	0	0	0	0	0	0	0	0	0	0	0	0	0	0	0	0	0	0	0	0	0	0	0	0	0
Proteobacteria;Gammaproteobacteria;Pseudomonadales;Pseudomonadaceae;Pseudomonas;Pseudomonas_deceptionensis	0	0	0	0	0	0	0	0	0	0	0	0	0	0	0	0	0	0	0	0	0	0	0	0	0	0	0	0	0	0	0	0	0	0	0	0	0	0	0	0	0	0	0	0	0	0	0	0	0
Proteobacteria;Gammaproteobacteria;Pseudomonadales;Pseudomonadaceae;Pseudomonas;Pseudomonas_extremaustralis	0	0	0	0	0	0	0	0	0	0	0	0	0	0	0	0	0	0	0	0	0	0	0	0	0	0	0	0	0	0	0	0	0	0	0	0	0	0	0	0	0	0	0	0	0	0	0	0	0
Proteobacteria;Gammaproteobacteria;Pseudomonadales;Pseudomonadaceae;Pseudomonas;Pseudomonas_fluorescens	0	0	0	0	0	0	0	0	0	0	0	0	3.08071	0	0	0	1.99475	0	0	0	0	1.1049	0	0	0	0	0	0	0	0	0	0	0	0	0	0	0	0	0	0	0	0	0	0	0	0	0	0	0
Proteobacteria;Gammaproteobacteria;Pseudomonadales;Pseudomonadaceae;Pseudomonas;Pseudomonas_frederiksbergensis	0	0	0	0	0	0	0	0	0	0	0	0	1.54036	0	0	0	0	0	0	0	0	0	0	0	0	0	0	0	0	0	0	0	0	0	0	0	0	0	0	0	0	0	0	0	0	0	0	0	0
Proteobacteria;Gammaproteobacteria;Pseudomonadales;Pseudomonadaceae;Pseudomonas;Pseudomonas_indoloxydans	0	0	0	0	0	0	0	0	0	0	0	0	0	0	0	0	0	0	8.81372	0	0	0	0	0	0	0	0	0	0	0	0	0	0	0	0	0	0	0	0	0	3.3412	0	0	3.76428	0	0	0	0	0
Proteobacteria;Gammaproteobacteria;Pseudomonadales;Pseudomonadaceae;Pseudomonas;Pseudomonas_lundensis	0	0	0	0	0	0	0	0	0	0	0	0	0	0	0	0	0	0	0	0	0	0	0	0	0	0	0	0	0	0	0	0	0	0	0	0	0	0	0	0	0	0	0	0	0	0	0	0	0
Proteobacteria;Gammaproteobacteria;Pseudomonadales;Pseudomonadaceae;Pseudomonas;Pseudomonas_mandelii	0	0	0	0	0	0	0	0	0	0	0	0	0	0	0	0	0	0	0	0	0	0	0	0	0	0	0	0	0	0	0	0	0	0	0	0	0	0	0	0	0	0	0	0	0	0	0.944088	0	0
Proteobacteria;Gammaproteobacteria;Pseudomonadales;Pseudomonadaceae;Pseudomonas;Pseudomonas_marginalis	0	0	0	0	0	0	0	0	0	0	0	0	4.62107	2.96712	3.58659	6.20213	15.958	1.55248	1.46895	1.50582	0	0	0	0	0	0	1.54097	0	0	0	0	0	0	0	0	0	0	0	0	1.17086	0	0	0	0	0	1.18244	0	1.09726	0
Proteobacteria;Gammaproteobacteria;Pseudomonadales;Pseudomonadaceae;Pseudomonas;Pseudomonas_nabeulensis	0	0	0	0	0	0	0	0	0	0	0	0	0	0	0	0	1.99475	0	0	0	0	0	0	0	0	0	0	0	0	0	0	0	0	0	0	0	0	0	0	1.17086	0	0	0	0	0	0	0	0	0
Proteobacteria;Gammaproteobacteria;Pseudomonadales;Pseudomonadaceae;Pseudomonas;Pseudomonas_oleovorans	0	0	0	0	0	0	0	0	0	0	0	0	0	0	0	0	0	0	2.93791	0	0	0	0	0	0	0	0	0	0	0	0	0	0	0	0	0	0	0	0	0	0	0	0	0	0	0	0	0	0
Proteobacteria;Gammaproteobacteria;Pseudomonadales;Pseudomonadaceae;Pseudomonas;Pseudomonas_palleroniana	0	0	0	0	0	0	0	0	0	0	0	0	0	0	0	0	0	0	0	0	0	0	0	0	0	0	0	0	0	0	0	0	0	0	0	0	0	0	0	0	0	0	0	0	0	0	0	0	0
Proteobacteria;Gammaproteobacteria;Pseudomonadales;Pseudomonadaceae;Pseudomonas;Pseudomonas_parafulva	0	0	0	0	0	0	0	0	0	0	0	0	0	0	0	0	0	0	0	0	0	0	0	0	0	0	0	0	0	0	0	0	0	0	0	0	0	0	0	0	0	0	0	0	0	0	0	0	0
Proteobacteria;Gammaproteobacteria;Pseudomonadales;Pseudomonadaceae;Pseudomonas;Pseudomonas_protegens	0	0	0	0	0	0	0	0	0	0	0	0	0	0	0	0	0	0	0	0	0	0	0	0	0	0	0	0	0	0	0	0	0	0	0	0	0	0	0	0	0	0	0	0	0	0	0	0	0
Proteobacteria;Gammaproteobacteria;Pseudomonadales;Pseudomonadaceae;Pseudomonas;Pseudomonas_psychrotolerans	0	0	0	0	0	0	0	0	0	0	0	0	0	0	0	0	0	0	0	0	0	0	0	0	0	0	0	0	0	0	0	0	0	0	0	0	0	0	0	0	0	0	0	0	0	0	0	0	0
Proteobacteria;Gammaproteobacteria;Pseudomonadales;Pseudomonadaceae;Pseudomonas;Pseudomonas_sp.	0	0	0	0	0	0	0	0	0	0	0	0	4.62107	8.90135	3.58659	13.6447	17.9528	0	4.40686	4.51747	3.18147	2.20979	2.77496	2.26915	0	0	0	0	0	0	0	0	0	0	0	0	0	0	0	3.51257	5.0118	0	0	2.50952	0	1.18244	0	0	0
Proteobacteria;Gammaproteobacteria;Pseudomonadales;Pseudomonadaceae;Pseudomonas;Pseudomonas_sp._2822-17	0	0	0	0	0	0	0	0	0	0	0	0	0	0	0	0	0	0	0	0	0	0	0	0	0	0	0	0	0	0	0	0	0	0	0	0	0	0	0	0	0	0	0	0	0	0	0	0	0
Proteobacteria;Gammaproteobacteria;Pseudomonadales;Pseudomonadaceae;Pseudomonas;Pseudomonas_sp._GM79	0	0	0	0	0	0	0	0	0	0	0	0	0	0	0	0	0	0	0	0	0	0	0	0	0	0	0	0	0	0	0	0	0	0	0	0	0	0	0	0	0	0	0	0	0	0	0	0	0
Proteobacteria;Gammaproteobacteria;Pseudomonadales;Pseudomonadaceae;Pseudomonas;Pseudomonas_sp._ICMP_460	0	0	0	0	0	0	0	0	0	0	0	0	0	0	0	0	0	0	0	0	0	0	0	0	0	0	0	0	0	0	0	0	0	0	0	0	0	0	0	0	0	0	0	0	0	0	0	0	0
Proteobacteria;Gammaproteobacteria;Pseudomonadales;Pseudomonadaceae;Pseudomonas;Pseudomonas_sp._ICMP_564	0	0	0	0	0	0	0	0	0	0	0	0	0	0	0	0	0	0	0	0	0	0	0	0	0	0	0	0	0	0	0	0	0	0	0	0	0	0	0	0	0	0	0	0	0	0	0	0	0
Proteobacteria;Gammaproteobacteria;Pseudomonadales;Pseudomonadaceae;Pseudomonas;Pseudomonas_sp._ICMP_8385	0	0	0	0	0	0	0	0	0	0	0	0	0	0	0	0	0	0	0	0	0	0	0	0	0	0	0	0	0	0	0	0	0	0	0	0	0	0	0	0	0	0	0	0	0	0	0	0	0
Proteobacteria;Gammaproteobacteria;Pseudomonadales;Pseudomonadaceae;Pseudomonas;Pseudomonas_sp._KG01	0	0	0	0	0	0	0	0	0	0	0	0	7.70179	4.45067	4.78211	13.6447	21.9423	4.65743	1.46895	6.02329	3.18147	3.31469	2.77496	0	0	0	0	0	0	0	0	0	0	0	0	0	0	0	0	2.34171	0	0	0	0	0	0	0	0	0
Proteobacteria;Gammaproteobacteria;Pseudomonadales;Pseudomonadaceae;Pseudomonas;Pseudomonas_sp._LP_8_YM	0	0	0	0	0	0	0	0	0	0	0	0	0	0	0	0	0	0	0	0	0	0	0	0	0	0	0	0	0	0	0	0	0	0	0	0	0	0	0	0	0	0	0	0	0	0	0	0	0
Proteobacteria;Gammaproteobacteria;Pseudomonadales;Pseudomonadaceae;Pseudomonas;Pseudomonas_sp._MOIL14HWK12:I2	0	0	0	0	0	0	0	0	0	0	0	0	0	0	0	0	0	0	0	0	0	0	0	0	0	0	0	0	0	0	0	0	0	0	0	0	0	0	0	0	0	0	0	0	0	0	0	0	0
Proteobacteria;Gammaproteobacteria;Pseudomonadales;Pseudomonadaceae;Pseudomonas;Pseudomonas_sp._NC02	0	0	0	0	0	0	0	0	0	0	0	0	0	0	0	0	0	0	0	0	0	0	0	0	0	0	0	0	0	0	0	0	0	0	0	0	0	0	0	0	0	0	0	0	0	0	0	0	0
Proteobacteria;Gammaproteobacteria;Pseudomonadales;Pseudomonadaceae;Pseudomonas;Pseudomonas_sp._PAMC_25886	0	0	0	0	0	0	0	0	0	0	0	0	0	0	0	0	0	0	0	0	0	0	0	0	0	0	0	0	0	0	0	0	0	0	0	0	0	0	0	0	0	0	0	0	0	0	0	0	0
Proteobacteria;Gammaproteobacteria;Pseudomonadales;Pseudomonadaceae;Pseudomonas;Pseudomonas_sp._R11-23-07	0	0	0	0	0	0	0	0	0	0	0	0	0	0	0	0	0	0	0	0	0	0	0	0	0	0	0	0	0	0	0	0	0	0	0	0	0	0	0	0	0	0	0	0	0	0	0	0	0
Proteobacteria;Gammaproteobacteria;Pseudomonadales;Pseudomonadaceae;Pseudomonas;Pseudomonas_sp._R81	0	0	0	0	0	0	0	0	0	0	0	0	0	0	0	1.24043	0	0	0	0	1.06049	0	0	1.13457	0	0	0	0	0	0	0	0	0	0	0	0	0	0	0	0	0	0	0	0	0	0	0	0	0
Proteobacteria;Gammaproteobacteria;Pseudomonadales;Pseudomonadaceae;Pseudomonas;Pseudomonas_sp._SXM-1	0	0	0	0	0	0	0	0	0	0	0	0	0	0	0	0	0	0	0	0	0	0	0	0	0	0	0	0	0	0	0	0	0	0	0	0	0	0	0	0	0	0	0	0	0	0	0	0	0
Proteobacteria;Gammaproteobacteria;Pseudomonadales;Pseudomonadaceae;Pseudomonas;Pseudomonas_sp._TKP	0	1.41666	1.1955	4.06921	1.72027	1.60854	1.32747	0	0	2.77014	1.4493	1.47768	1535.74	477.706	485.982	1163.52	2858.48	251.501	583.174	1009.65	276.258	274.014	448.849	306.902	0.601621	2.13182	3.85242	27.8351	20.1368	7.29955	2.92735	10.8684	9.80886	19.0021	14.9831	5.86634	10.4335	2.49329	18.6121	331.352	167.06	8.24675	19.0393	301.77	57.4372	50.8449	42.484	41.6957	1.77417
Proteobacteria;Gammaproteobacteria;Pseudomonadales;Pseudomonadaceae;Pseudomonas;Pseudomonas_veronii	2.49482	11.3333	9.564	8.13843	0	3.21707	0	0	6.83974	5.54028	2.8986	2.95537	3547.44	1246.19	1350.95	2715.29	7649.87	653.593	1523.3	2537.31	706.287	622.056	1079.46	659.187	3.60972	1.42121	18.4916	66.8043	43.1503	4.17117	7.80627	34.4167	22.4202	31.8744	37.8522	9.12541	14.6069	6.23324	30.0195	828.965	461.085	31.3377	57.8231	770.423	157.197	163.177	117.539	79.0024	17.7417
Proteobacteria;Gammaproteobacteria;Thiotrichales;Thiotrichaceae;Leucothrix;Leucothrix_sp._C3212	0	0	0	0	0	0	0	0	0	0	0	0	2.31054	0	1.79329	0	0	0.776239	0	4.51747	0	0	2.08122	0	0	0	0	0	0	0	0	0	0	0	0	0	0	0	0	0	0	0	0	0	0	0	0	0	0
Proteobacteria;Gammaproteobacteria;Vibrionales;Vibrionaceae;Vibrio;Vibrio_parahaemolyticus	0	0	0	0	3.44053	0	0	0	0	0	0	0	0	0	0	0	0	0	0	0	0	0	0	0	0	0	0	0	0	0	0	0	0	0	0	0	0	0	0	0	0	0	0	0	0	0	0	0	0
Synergistetes;Synergistia;Synergistales;Synergistaceae;Cloacibacillus;Cloacibacillus_porcorum	0	0	0	0	0	0	0	0	0	0	0	0	0	0	0	0	0	0	0	0	0	0	0	0	0	0	0	0	0	0	0	0	0	0	0	0	0	0	0	0	0	0	0	0	0	0	0	0	0
Tenericutes;Mollicutes;Mycoplasmatales;Mycoplasmataceae;Ureaplasma;Ureaplasma_parvum	0	0	0	0	0	0	0	0	0	0	0	0	0	0	0.597764	0	0	0	0	0	0	0	0	0	0	0	0	0	0	0	0	0	0	0	0	0	0	0	0	0	0	0	0	0	0	0	0	0	0
[truncated: 47 more columns]

## Sheet: 7. TR Phylum
Dataset	Site	Taxon	1	2	3	4	5	6	7	8	9	10	11	12	Median
Control	Duodenum	Actinobacteria	7543.25	8433.67	7503.29	7885.04	7610.29	7640.74	8337.86	7653.02	6074.34	6633	7632.52	8379.59	7636.63
Control	Jejunum	Actinobacteria	5280.4	5124.71	5124.8	5646.33	5160.64	6815.65	7321.78	4472.89	3906.16	5067.38	2722.39	5608.52	5142.72
Control	Ileum	Actinobacteria	2853.19	3876.62	4513.97	4012.47	3970.53	3199.2	5087.66	5769.8	2157.56	4540.28	3905.99	3376.47	3938.26
Control	Cecum	Actinobacteria	5950	6003.85	3084.35	5837.06	4997.01	10625.5	5642.07	6386.53	6752.95	2532.57	5700.8	6360.8	5893.53
MRF	Duodenum	Actinobacteria	954.668	804.977	1436.71	1062.44	2122.76	1119.44	962.204	2766.53	499.674	1197.01	1081.66	2060.02	1100.55
MRF	Jejunum	Actinobacteria	5548.75	1100.66	479.443	1248.78	414.787	1013.4	1821.37	10802.9	1389.99	378.529	1161.91	4115.96	1205.35
MRF	Ileum	Actinobacteria	5159.38	3414.2	5076.17	4468.22	1942.56	5548.01	6379.92	7902.45	5987.41	267.978	5072.3	5072.3	5074.24
MRF	Cecum	Actinobacteria	780.022	236.034	808.894	286.176	417.343	1116.53	790.381	769.449	895.33	895.877	1056.85	883.709	799.638
Control	Duodenum	Bacteroidetes	8.57337	7.15962	7.64374	7.74397	3.87637	10.7163	8.49394	6.4969	7.51564	7.88678	25.27	12.1533	7.81538
Control	Jejunum	Bacteroidetes	0	0.290821	0.581654	0.286546	0	2.61687	0.564965	0.295903	0	2.87568	0.290172	0	0.290497
Control	Ileum	Bacteroidetes	0	0	0	0	0	0	0	2.27836	0	0	0	1.84363	0
Control	Cecum	Bacteroidetes	4457.51	3916.59	4427.84	1782.59	10508.8	2980.29	9626.33	4166.24	1839.81	5668.89	3953.09	1269.27	4059.66
MRF	Duodenum	Bacteroidetes	0	31.9154	33.7554	0	62.6191	0	14.1371	98.9922	0	0	75.446	16.2087	15.1729
MRF	Jejunum	Bacteroidetes	0	0	0	0	2.41225	0	0	0	0	0	3.05204	0	0
MRF	Ileum	Bacteroidetes	0	0	0	0	0	0	0	0	0	0	0	0	0
MRF	Cecum	Bacteroidetes	1467.71	1669.78	1734.64	1829.14	1535.28	1661.8	1726.61	1650.05	1714.72	1988.8	1500.87	1855.03	1692.25
Control	Duodenum	Chlamydiae	1.31898	1.43192	1.27396	1.29066	1.29212	1.26074	1.41566	1.29938	1.36648	1.31446	1.2959	1.27929	1.29764
Control	Jejunum	Chlamydiae	2.2992	2.32657	2.32661	2.29237	2.34288	2.0935	2.25986	2.36722	2.88543	2.30054	2.32137	2.65964	2.32397
Control	Ileum	Chlamydiae	0	0	1.19181	1.3598	0	1.35446	0	0	1.46698	1.59366	0	0	0
Control	Cecum	Chlamydiae	0	0	0	0	0	0	0	0	0	0	0	0	0
MRF	Duodenum	Chlamydiae	0	0	0	0	0	0	0	0	0	0	0	0	0
MRF	Jejunum	Chlamydiae	0	0	0	0	0	0	0	0	0	0	0	0	0
MRF	Ileum	Chlamydiae	0	0	0	0	0	0	0	0	0	0	0	0	0
MRF	Cecum	Chlamydiae	0	0	0	0	0	0	0	0	0	0	0	0	0
Control	Duodenum	Firmicutes	33533.6	31973.1	33310.4	32813.6	32850.8	32053	32193.3	33035.3	34876	33322.5	33041.6	32524.6	32943.1
Control	Jejunum	Firmicutes	36523.2	36958	36958.7	36414.6	37217.1	34894.7	34770.5	37603.8	38430.6	37168.3	39361.1	36423.8	36958.3
Control	Ileum	Firmicutes	38477.3	37172	36680.9	37147	38072.5	38172	35805.8	35472.3	40075	37633.1	37453.7	38748.3	37543.4
Control	Cecum	Firmicutes	31288	31571.1	34660.5	34054.3	26276.7	28210.4	26531.4	30663.3	33334.2	33405.8	31865.3	33985.6	31718.2
MRF	Duodenum	Firmicutes	22707.9	22470.2	26736.4	19771.4	21741.7	23903.1	22394.9	22925.1	16125	22275.7	25289.7	18106.1	22432.5
MRF	Jejunum	Firmicutes	36453.6	41197.1	41540.7	41157.3	41920.4	41294.7	40390.9	31286.2	40862.8	41986.3	40617.9	38182.8	41010.1
MRF	Ileum	Firmicutes	36844.7	38915.6	37285.2	37955.7	40405.6	36818.1	35921	34031.8	36309.7	41995.2	37256.8	37256.8	37256.8
MRF	Cecum	Firmicutes	39338.6	34349	38397.1	38965.7	39125.6	39420.4	38252.5	33691.8	39463.4	39346.7	37386.9	37717.9	38681.4
Control	Duodenum	Proteobacteria	1341.62	2013.05	1605.82	1720.67	1962.09	2722.64	1887.31	1732.29	1469.19	2463.63	1727.65	1510.72	1729.97
Control	Jejunum	Proteobacteria	622.508	343.072	342.012	364.868	48.322	713.36	333.235	349.067	88.7271	187.494	342.306	393.405	342.689
Control	Ileum	Proteobacteria	1097.92	1379.76	1232.33	1267.53	385.352	1055.8	1534.91	1183.99	194.375	253.392	1068.71	301.741	1083.32
Control	Cecum	Proteobacteria	732.865	936.798	255.739	754.458	645.878	612.283	628.608	1212.32	501.454	821.111	909.18	812.696	743.661
MRF	Duodenum	Proteobacteria	18765.8	19121.3	14221.6	21594.5	18501.3	17405.8	19057.2	16637.7	25803.8	18955.7	15981.6	22246.1	18860.8
MRF	Jejunum	Proteobacteria	426.05	130.597	408.276	22.2665	90.804	120.243	216.113	339.37	175.581	63.5972	645.506	129.6	153.089
MRF	Ileum	Proteobacteria	424.294	98.5867	67.0277	4.5	80.1895	62.2616	127.448	494.172	131.272	165.221	99.3296	99.3296	99.3296
MRF	Cecum	Proteobacteria	842.038	6173.57	1487.71	1347.33	1350.18	229.661	1658.84	6317.11	354.953	197.043	2483.72	1971.78	1418.94

## Sheet: 8. TR Class
Dataset	Site	Taxon	1	2	3	4	5	6	7	8	9	10	11	12	Median
Control	Duodenum	Actinobacteria;Actinobacteria	8076.14	8116.94	7225.37	10489.1	10372.2	8473.06	8811.73	8557.53	5846.14	6386.45	10211.3	9318	8515.29
Control	Jejunum	Actinobacteria;Actinobacteria	4593.25	5623.33	5717.26	6568.14	5857.36	7821.94	7264.25	4410.56	3759.33	4876.9	3249.1	5397.79	5510.56
Control	Ileum	Actinobacteria;Actinobacteria	2718.66	5311.16	4344.3	4029.75	5751.75	3078.95	4897.83	5178.92	2297.51	4370.11	4011.69	4110.64	4227.47
Control	Cecum	Actinobacteria;Actinobacteria	5766.77	5850.63	2954.13	5613.64	4905.94	10247.7	5424.62	6031.88	6495.3	2457	5538.96	7452.87	5690.2
MRF	Duodenum	Actinobacteria;Actinobacteria	919.574	1022.49	1702.64	1022.51	2364.42	1348.55	1075.49	2913.36	480.914	1361.78	1044.48	1944.85	1212.02
MRF	Jejunum	Actinobacteria;Actinobacteria	5340.18	1059.37	450.13	1171.63	399.196	975.304	1100.85	11193.4	1337.74	364.314	1120.63	3810.53	1110.74
MRF	Ileum	Actinobacteria;Actinobacteria	5192.67	3286.04	4803.8	4868.15	1869.69	5339.47	5445.59	7605.86	5762.96	257.905	4785.24	4703.71	4835.98
MRF	Cecum	Actinobacteria;Actinobacteria	912.914	251.341	822.852	304.043	413.675	1140.41	763.884	739.282	854.949	859.056	1035.53	856.162	838.901
Control	Duodenum	Actinobacteria;Coriobacteriia	0	0	0	0	0	0	0	0	0	0	0	0	0
Control	Jejunum	Actinobacteria;Coriobacteriia	0	0	0	0	0	0	0	0	0	0	0	0	0
Control	Ileum	Actinobacteria;Coriobacteriia	0	0	0	0	0	0	0	0	0	0	0	0	0
Control	Cecum	Actinobacteria;Coriobacteriia	5.84902	5.93408	6.60509	5.6937	4.97592	5.25184	4.74439	6.11791	6.58794	6.26385	5.97192	7.1362	5.953
MRF	Duodenum	Actinobacteria;Coriobacteriia	0	0	0	0	0	0	0	0	0	0	0	0	0
MRF	Jejunum	Actinobacteria;Coriobacteriia	0	0	0	0	0	0	0	0	0	0	0	0	0
MRF	Ileum	Actinobacteria;Coriobacteriia	0	0	0	0	0	0	0	0	0	0	0	0	0
MRF	Cecum	Actinobacteria;Coriobacteriia	3.22584	2.90568	3.07896	3.41621	2.73053	2.9506	2.85831	2.76626	3.3994	3.21443	2.61168	2.92705	2.93882
Control	Duodenum	Bacteroidetes;Bacteroidia	9.17904	5.51259	7.36063	10.3015	5.28319	11.8837	8.97668	7.26476	7.23329	7.59362	33.8079	13.5267	8.28515
Control	Jejunum	Bacteroidetes;Bacteroidia	0	0.319117	0.648896	0.333327	0	3.00324	0.560526	0.291779	0	2.76759	0.346756	0	0.326222
Control	Ileum	Bacteroidetes;Bacteroidia	0	0	0	0	0	0	0	2.04504	0	0	0	2.2445	0
Control	Cecum	Bacteroidetes;Bacteroidia	4322.42	3818.58	4250.37	1715.23	10322.5	2878.01	9263.42	3936.88	1770.51	5513.75	3842.93	1487.9	3889.9
MRF	Duodenum	Bacteroidetes;Bacteroidia	0	0	0	0	0	0	0	104.246	0	0	72.8529	0	0
MRF	Jejunum	Bacteroidetes;Bacteroidia	0	0	0	0	2.32158	0	0	0	0	0	2.94361	0	0
MRF	Ileum	Bacteroidetes;Bacteroidia	0	0	0	0	0	0	0	0	0	0	0	0	0
MRF	Cecum	Bacteroidetes;Bacteroidia	1717.76	1798.61	1771.17	1965.17	1531.83	1697.33	1674.97	1591.29	1650.41	1914.19	1474.29	1797.21	1707.55
Control	Duodenum	Chlamydiae;Chlamydiia	1.41216	1.37815	1.22677	1.71691	1.76106	1.39808	1.49611	1.45295	1.31514	1.2656	1.73374	1.42386	1.41801
Control	Jejunum	Chlamydiae;Chlamydiia	2	2.55294	2.59559	2.66661	2.65919	2.40259	2.2421	2.33424	2.77698	2.21407	2.77404	2.55971	2.55633
Control	Ileum	Chlamydiae;Chlamydiia	0	0	1.14701	1.36565	0	1.30354	0	0	1.56213	1.53393	0	0	0
Control	Cecum	Chlamydiae;Chlamydiia	0	0	0	0	0	0	0	0	0	0	0	0	0
MRF	Duodenum	Chlamydiae;Chlamydiia	0	0	0	0	0	0	0	0	0	0	0	0	0
MRF	Jejunum	Chlamydiae;Chlamydiia	0	0	0	0	0	0	0	0	0	0	0	0	0
MRF	Ileum	Chlamydiae;Chlamydiia	0	0	0	0	0	0	0	0	0	0	0	0	0
MRF	Cecum	Chlamydiae;Chlamydiia	0	0	0	0	0	0	0	0	0	0	0	0	0
Control	Duodenum	Firmicutes;Bacilli	28921	29848.4	30121.7	26741.9	26445.9	28632.6	28877.3	29756.4	32458.6	29663.2	26946.9	29160.7	29040.8
Control	Jejunum	Firmicutes;Bacilli	32194.3	33467.3	34026.4	33074.9	34860.2	31496.4	29392.5	30600.3	36404.3	35615.9	36365.9	31837.7	33271.1
Control	Ileum	Firmicutes;Bacilli	35474.8	30220.7	33941	33026.1	33577.6	33356	31511.8	32970.7	37777.7	35957.5	34053.3	36186.5	33759.3
Control	Cecum	Firmicutes;Bacilli	1065.5	798.38	612.622	884.354	326.752	1045.77	836.199	1014.26	2222.61	1038.46	990.059	1183.08	1002.16
MRF	Duodenum	Firmicutes;Bacilli	21842.1	12098.9	22099.3	17617.8	16890.5	17503.4	17458.7	19082.6	14516.6	17675.2	23280.9	16907.3	17560.6
MRF	Jejunum	Firmicutes;Bacilli	34082.6	39403.4	39970	39574.2	40306.9	39729.5	39439.7	28855.9	38297	40394.9	38614.5	36227.7	39421.5
MRF	Ileum	Firmicutes;Bacilli	34236.8	36266.1	35254	35726.3	37702.6	35409.4	34299.3	31318.7	33040.6	40385.9	35117.8	34519.5	35185.9
MRF	Cecum	Firmicutes;Bacilli	2054.86	3627.49	3128.74	3471.44	1346.15	2998.3	2087.76	3403.19	2009.89	5506.58	2653.9	3374.89	3063.52
Control	Duodenum	Firmicutes;Clostridia	2369.02	919.798	1924.19	1293.05	1326.3	689.836	1126.76	559.387	1103.19	2395.47	1305.72	655.689	1209.91
Control	Jejunum	Firmicutes;Clostridia	3502.5	734.396	705.134	767.096	58.5022	691.146	3842.22	5474.66	581.776	155.354	798	3216.92	750.746
Control	Ileum	Firmicutes;Clostridia	1592.6	3416.07	1361.12	2503.36	946.021	3381.18	2956.7	1617.85	549.87	260.513	1670.98	167.59	1605.23
Control	Cecum	Firmicutes;Clostridia	28739.2	29148	32444	31606.9	24441.6	25796.9	24483.8	28490.9	29674.8	30767.9	29333.9	29567.9	29241
MRF	Duodenum	Firmicutes;Clostridia	31.0576	3438.51	177.723	1410.39	978.063	1013.56	1010.97	1212.65	963.397	261.958	1125.77	979.041	995.005
MRF	Jejunum	Firmicutes;Clostridia	1000.77	245.155	28.4262	66.88	37.7257	13.0655	160.704	432.628	1029.87	11.6588	539.121	675.329	202.929
MRF	Ileum	Firmicutes;Clostridia	980.178	1187.61	712.346	234.244	1187.33	24.8323	981.968	1435.81	1905.14	30.7291	837.929	1519.32	981.073
MRF	Cecum	Firmicutes;Clostridia	34917.4	28297	33327.5	33339.1	35960.4	34562.3	34454.8	28712.6	35684.3	32148.7	32992.5	32640.4	33333.3
Control	Duodenum	Firmicutes;Erysipelotrichia	6.35472	4.13444	7.36063	7.72611	7.92479	5.59232	6.73251	8.71771	3.94543	7.59362	8.6687	2.84773	7.04657
Control	Jejunum	Firmicutes;Erysipelotrichia	0	0	0	0	0	0	0	0	0	0	0	0	0
Control	Ileum	Firmicutes;Erysipelotrichia	0	0	0	0	0	0	0	0	0	0	0	0	0
Control	Cecum	Firmicutes;Erysipelotrichia	147.2	222.528	166.228	210.667	125.227	144.426	102.004	116.24	88.9372	157.64	152.284	74.9301	145.813
MRF	Duodenum	Firmicutes;Erysipelotrichia	0	0	0	0	0	0	0	0	39.5272	0	0	0	0
MRF	Jejunum	Firmicutes;Erysipelotrichia	0	0	1.75832	0	0	0	0	0	0	1.45735	0	0	0
MRF	Ileum	Firmicutes;Erysipelotrichia	0	0	0	0	0	0	0	0	0	0	0	0	0
MRF	Cecum	Firmicutes;Erysipelotrichia	64.5169	101.699	95.4478	105.902	84.6465	35.4072	88.6077	141.079	88.3844	99.6473	80.962	90.7385	89.6731
Control	Duodenum	Firmicutes;Incertae_sedis	0	0	0	0	0	0	0	0	0	0	0	0	0
Control	Jejunum	Firmicutes;Incertae_sedis	0	0	0	0	0	0	0	0	0	0	0	0	0
Control	Ileum	Firmicutes;Incertae_sedis	0	0	0	0	0	0	0	0	0	0	0	0	0
Control	Cecum	Firmicutes;Incertae_sedis	70.1882	83.0771	155.22	65.4776	67.1749	126.044	109.121	85.6508	92.2312	87.6939	83.6069	99.9068	86.6723
MRF	Duodenum	Firmicutes;Incertae_sedis	0	0	0	0	0	0	0	0	0	0	0	0	0
MRF	Jejunum	Firmicutes;Incertae_sedis	0	0	0	0	0	0	0	0	0	0	0	0	0
MRF	Ileum	Firmicutes;Incertae_sedis	0	0	0	0	0	0	0	0	0	0	0	0	0
MRF	Cecum	Firmicutes;Incertae_sedis	177.421	104.604	169.343	201.556	150.179	162.283	151.491	152.144	200.565	115.719	154.089	160.988	157.538
Control	Duodenum	Proteobacteria;Betaproteobacteria	14.1216	13.7815	2.45354	11.1599	7.04426	23.0683	14.9611	14.5295	18.412	3.79681	24.4457	18.3678	14.3256
Control	Jejunum	Proteobacteria;Betaproteobacteria	2	1.9147	0.648896	1.99996	0	10.211	1.68158	1.75068	0.694244	2.76759	9.01564	1.70647	1.83269
Control	Ileum	Proteobacteria;Betaproteobacteria	1.34208	0	0	0	0	0	0	1.36336	0	0	0	0	0
Control	Cecum	Proteobacteria;Betaproteobacteria	0	0	0	0	0	0	0	0	0	0	0	0	0
MRF	Duodenum	Proteobacteria;Betaproteobacteria	0	19.8192	17.5014	6.00591	21.9754	17.4262	17.3817	20.8492	31.9982	0	13.497	41.1254	17.4638
MRF	Jejunum	Proteobacteria;Betaproteobacteria	0	0	2.63748	2.61137	0	0	1.73499	0	0	0	0	0	0
MRF	Ileum	Proteobacteria;Betaproteobacteria	0	0	0	0	0	0	0	0	0	0	0	0	0
MRF	Cecum	Proteobacteria;Betaproteobacteria	0	0	0	0	0	0	2.85831	0	0	0	0	2.92705	0
Control	Duodenum	Proteobacteria;Deltaproteobacteria	0	0	0	0	0	0	0	0	0	0	0	0	0
Control	Jejunum	Proteobacteria;Deltaproteobacteria	0	0	0	0	0	0	0	0	0	0	0	0	0
Control	Ileum	Proteobacteria;Deltaproteobacteria	0	0	0	0	0	0	0	0	0	0	0	0	0
Control	Cecum	Proteobacteria;Deltaproteobacteria	5.84902	5.93408	6.60509	5.6937	4.97592	5.25184	4.74439	6.11791	6.58794	6.26385	5.97192	7.1362	5.953
MRF	Duodenum	Proteobacteria;Deltaproteobacteria	0	0	0	0	0	0	0	0	0	0	0	0	0
MRF	Jejunum	Proteobacteria;Deltaproteobacteria	0	0	0	0	0	0	0	0	0	0	0	0	0
MRF	Ileum	Proteobacteria;Deltaproteobacteria	0	0	0	0	0	0	0	0	0	0	0	0	0
MRF	Cecum	Proteobacteria;Deltaproteobacteria	0	0	0	0	0	0	0	0	0	0	0	0	0
Control	Duodenum	Proteobacteria;Gammaproteobacteria	1436.4	1923.66	1543.89	2278.63	2667.13	2996.15	1985.59	1928.31	1394.71	2368.26	2300.96	1663.07	1956.95
Control	Jejunum	Proteobacteria;Gammaproteobacteria	539.5	1003.73	380.902	418.436	54.8458	808.473	330.15	343.716	84.6978	177.679	408.478	376.918	378.91
Control	Ileum	Proteobacteria;Gammaproteobacteria	1046.15	1885.68	1186.01	1272.98	558.224	1016.11	1467.22	1062.74	206.982	243.895	1097.63	366.602	1054.45
Control	Cecum	Proteobacteria;Gammaproteobacteria	710.656	900.496	237.783	725.947	634.429	584.267	604.91	1145.58	475.979	798.641	879.863	952.683	718.301
MRF	Duodenum	Proteobacteria;Gammaproteobacteria	18040.8	24253.9	16836.4	20776.8	20578.7	20950.7	21271	17499.9	24801.1	21534.7	15296	20961.2	20863.7
MRF	Jejunum	Proteobacteria;Gammaproteobacteria	410.035	125.698	380.676	18.2796	87.3909	115.723	130.62	351.64	168.981	61.2089	556.342	119.983	128.159
MRF	Ileum	Proteobacteria;Gammaproteobacteria	423.899	93.8016	63.4312	4.90278	73.9803	59.9213	106.691	473.218	124.907	159.011	92.6372	91.059	93.2194
MRF	Cecum	Proteobacteria;Gammaproteobacteria	985.495	6649.91	1515.45	1442.98	1343.96	234.573	1606.37	6091.23	341.64	186.437	2439.74	1907.39	1479.22

## Sheet: 9. TR Order
Dataset	Site	Taxon	1	2	3	4	5	6	7	8	9	10	11	12	Median
Control	Duodenum	Actinobacteria;Actinobacteria;Bifidobacteriales	8047.73	7972.3	7115.42	10048	10180.9	8434.5	8547.68	8401.95	5702.43	6253.31	9779.33	9074.75	8418.22
Control	Jejunum	Actinobacteria;Actinobacteria;Bifidobacteriales	4586	5279.27	5375.82	6527.59	5507.67	8026.47	6490.84	3269.37	3930.21	2392.2	3156.93	5091.62	5185.45
Control	Ileum	Actinobacteria;Actinobacteria;Bifidobacteriales	2693.27	4948.46	3123.75	3954.11	5362.6	2900.58	3648.2	3860.69	2532.94	4060.19	4732.46	4046.8	3907.4
Control	Cecum	Actinobacteria;Actinobacteria;Bifidobacteriales	5738.11	5806.37	2940.64	5586.29	4887.8	10199.8	5396.31	6002.42	6428.46	2445.11	5499.4	6529.09	5662.2
MRF	Duodenum	Actinobacteria;Actinobacteria;Bifidobacteriales	682.294	550.975	1264.38	869.985	1400.29	1047.96	1024.96	1194.96	331.016	846.738	828.516	1365.02	947.474
MRF	Jejunum	Actinobacteria;Actinobacteria;Bifidobacteriales	5115.35	3237.37	1431.15	1212.56	382.887	1229.47	1444.05	10236.5	1203.6	251.221	1519.15	3559.32	1437.6
MRF	Ileum	Actinobacteria;Actinobacteria;Bifidobacteriales	5067.48	3180.23	3978.35	4041.49	1850.5	5316.42	3826.88	7015.38	5352.52	230.365	3941.5	3873.86	3959.92
MRF	Cecum	Actinobacteria;Actinobacteria;Bifidobacteriales	884.043	287.361	826.715	299.591	377.771	1133.51	741.009	839.715	828.22	838.192	1080.08	824.732	827.467
Control	Duodenum	Actinobacteria;Actinobacteria;Corynebacteriales	11.2911	19.0456	4.30083	27.6309	7.91195	25.862	23.8645	23.4576	26.1402	125.325	164.664	23.0311	23.6611
Control	Jejunum	Actinobacteria;Actinobacteria;Corynebacteriales	3.25	9.46833	8.60848	8.23671	3.1045	52.0148	7.50473	7.81711	2.90857	39.0948	8.97347	8.12076	8.17874
Control	Ileum	Actinobacteria;Actinobacteria;Corynebacteriales	4.95037	7.4998	4.7343	60.8842	9.1434	18.0595	19.2981	20.1153	40.7267	35.7675	19.6389	96.9727	19.4685
Control	Cecum	Actinobacteria;Actinobacteria;Corynebacteriales	0	0	0	0	0	0	0	0	0	0	0	0	0
MRF	Duodenum	Actinobacteria;Actinobacteria;Corynebacteriales	24.0054	293.702	35.087	115.437	506.78	24.9266	65.0125	241.993	101.274	112.206	88.6816	117.468	106.74
MRF	Jejunum	Actinobacteria;Actinobacteria;Corynebacteriales	153.622	45.0074	324.135	10.9076	13.7447	0.380404	50.935	534.609	43.807	75.4872	53.584	292.615	52.2595
MRF	Ileum	Actinobacteria;Actinobacteria;Corynebacteriales	140.822	78.5076	44.3265	5.60772	11.4294	3.76517	61.9522	74.3208	294.149	21.5056	215.843	98.0783	68.1365
MRF	Cecum	Actinobacteria;Actinobacteria;Corynebacteriales	0	0	0	0	0	0	0	0	0	0	0	0	0
Control	Duodenum	Actinobacteria;Actinobacteria;Incertae_sedis	0	0	0	0	0	0	0	0	0	0	0	0	0
Control	Jejunum	Actinobacteria;Actinobacteria;Incertae_sedis	0	0	0	0	0	0	0	0	0	0	0	0	0
Control	Ileum	Actinobacteria;Actinobacteria;Incertae_sedis	0	0	0	0	0	0	0	0	0	0	0	0	0
Control	Cecum	Actinobacteria;Actinobacteria;Incertae_sedis	0	0	0	0	0	0	0	0	13.061	0	11.8842	0	0
MRF	Duodenum	Actinobacteria;Actinobacteria;Incertae_sedis	0	0	0	0	0	0	0	0	0	0	0	0	0
MRF	Jejunum	Actinobacteria;Actinobacteria;Incertae_sedis	0	0	0	0	0	0	0	0	0	0	0	0	0
MRF	Ileum	Actinobacteria;Actinobacteria;Incertae_sedis	0	0	0	0	0	0	0	0	0	0	0	0	0
MRF	Cecum	Actinobacteria;Actinobacteria;Incertae_sedis	19.2532	6.80145	0	0	2.77773	0	2.85003	3.22967	23.7118	3.22382	2.73092	2.91941	2.88472
Control	Duodenum	Actinobacteria;Actinobacteria;Micrococcales	12.7025	17.8983	3.68643	157.24	23.7358	11.8825	19.19	18.8629	9.68155	132	21.9551	28.4921	19.0264
Control	Jejunum	Actinobacteria;Actinobacteria;Micrococcales	4	13.0753	0	8.63526	0.705569	32.3924	7.83626	8.16244	4.36286	10.598	28.8304	8.47951	8.32098
Control	Ileum	Actinobacteria;Actinobacteria;Micrococcales	12.0414	3.7499	3.55073	8.69112	7.11153	70.9362	8.69282	9.06096	2.62753	20.7682	8.84637	42.67	8.76959
Control	Cecum	Actinobacteria;Actinobacteria;Micrococcales	0	0	0	0	0	0	0	0	0	0	0	0	0
MRF	Duodenum	Actinobacteria;Actinobacteria;Micrococcales	0	40.4124	93.983	26.757	37.7163	0	16.2531	55.6623	33.7581	36.8824	29.15	101.153	35.3203
MRF	Jejunum	Actinobacteria;Actinobacteria;Micrococcales	0	0.394801	38.967	0	0.577507	0	0.446798	0	47.0925	34.8514	0.470035	0.413298	0.430048
MRF	Ileum	Actinobacteria;Actinobacteria;Micrococcales	39.0537	11.331	10.4882	2.24309	1.0632	0	10.426	12.5075	94.2446	5.10302	10.3911	44.6136	10.4571
MRF	Cecum	Actinobacteria;Actinobacteria;Micrococcales	0	0	0	0	0	0	0	0	0	0	0	0	0
Control	Duodenum	Actinobacteria;Actinobacteria;Propionibacteriales	0	0	0	0	0	0	0	0	0	0	0	0	0
Control	Jejunum	Actinobacteria;Actinobacteria;Propionibacteriales	0	0	0	0	0	0	0	0	0	0	0	0	0
Control	Ileum	Actinobacteria;Actinobacteria;Propionibacteriales	0	0	0	0	0	0	0	0	0	0	0	0	0
Control	Cecum	Actinobacteria;Actinobacteria;Propionibacteriales	0	0	0	0	0	0	0	0	0	0	0	0	0
MRF	Duodenum	Actinobacteria;Actinobacteria;Propionibacteriales	4.05725	15.9373	0	4.58692	12.7492	0	0	0	13.1281	6.23365	9.85351	6.526	5.41029
MRF	Jejunum	Actinobacteria;Actinobacteria;Propionibacteriales	0	0	0	0	0	0	0	0	0	0	0	0	0
MRF	Ileum	Actinobacteria;Actinobacteria;Propionibacteriales	0	0	0	0	0	0	0	0	0	0	0	0	0
MRF	Cecum	Actinobacteria;Actinobacteria;Propionibacteriales	0	0	0	0	0	0	0	0	0	0	0	0	0
Control	Duodenum	Actinobacteria;Coriobacteriia;Eggerthellales	0	0	0	0	0	0	0	0	0	0	0	0	0
Control	Jejunum	Actinobacteria;Coriobacteriia;Eggerthellales	0	0	0	0	0	0	0	0	0	0	0	0	0
Control	Ileum	Actinobacteria;Coriobacteriia;Eggerthellales	0	0	0	0	0	0	0	0	0	0	0	0	0
Control	Cecum	Actinobacteria;Coriobacteriia;Eggerthellales	5.8292	5.89854	6.58229	5.67497	4.96538	5.22731	4.72842	6.0977	6.5305	6.23356	5.94208	6.25841	5.92031
MRF	Duodenum	Actinobacteria;Coriobacteriia;Eggerthellales	0	0	0	0	0	0	0	0	0	0	0	0	0
MRF	Jejunum	Actinobacteria;Coriobacteriia;Eggerthellales	0	0	0	0	0	0	0	0	0	0	0	0	0
MRF	Ileum	Actinobacteria;Coriobacteriia;Eggerthellales	0	0	0	0	0	0	0	0	0	0	0	0	0
MRF	Cecum	Actinobacteria;Coriobacteriia;Eggerthellales	0	0	0	0	0	0	0	0	0	0	0	0	0
Control	Duodenum	Bacteroidetes;Bacteroidia;Bacteroidales	9.17402	5.50716	7.37286	10.2548	5.27463	11.8825	8.85693	7.25494	7.09981	7.75204	32.9327	13.5338	8.30449
Control	Jejunum	Bacteroidetes;Bacteroidia;Bacteroidales	0	2.70524	0	0	0	2.49173	0	0	0	0	2.16228	0	0
Control	Ileum	Bacteroidetes;Bacteroidia;Bacteroidales	0	0	0	0	0	0	0	2.17463	0	0	0	2.28589	0
Control	Cecum	Bacteroidetes;Bacteroidia;Bacteroidales	4307.78	3795.71	4235.71	1709.58	10300.7	2864.57	9232.24	3923.87	1755.07	5487.09	3823.73	1304.88	3873.8
MRF	Duodenum	Bacteroidetes;Bacteroidia;Bacteroidales	0	0	0	0	0	0	0	104.219	0	0	77.1858	0	0
MRF	Jejunum	Bacteroidetes;Bacteroidia;Bacteroidales	0	0	0	0	2.31003	0	0	0	0	0	0	0	0
MRF	Ileum	Bacteroidetes;Bacteroidia;Bacteroidales	0	0	0	0	0	0	0	0	0	0	0	0	0
MRF	Cecum	Bacteroidetes;Bacteroidia;Bacteroidales	1708.72	2105.05	1829.11	1958.4	1558.31	1691.45	1670.12	1857.87	1644.58	1919.78	1541.6	1792.51	1750.62
Control	Duodenum	Chlamydiae;Chlamydiia;Chlamydiales	1.41139	1.37679	1.22881	1.70913	1.75821	1.39794	1.47616	1.45099	1.29087	1.29201	1.68886	1.42461	1.418
Control	Jejunum	Chlamydiae;Chlamydiia;Chlamydiales	2	2.70524	2.75471	2.657	2.82228	2.49173	2.41116	2.51152	2.90857	2.35511	2.88304	2.60908	2.63304
Control	Ileum	Chlamydiae;Chlamydiia;Chlamydiales	0	0	1.18358	1.39058	0	1.30158	0	0	1.75168	1.53839	0	0	0
Control	Cecum	Chlamydiae;Chlamydiia;Chlamydiales	0	0	0	0	0	0	0	0	0	0	0	0	0
MRF	Duodenum	Chlamydiae;Chlamydiia;Chlamydiales	0	0	0	0	0	0	0	0	0	0	0	0	0
MRF	Jejunum	Chlamydiae;Chlamydiia;Chlamydiales	0	0	0	0	0	0	0	0	0	0	0	0	0
MRF	Ileum	Chlamydiae;Chlamydiia;Chlamydiales	0	0	0	0	0	0	0	0	0	0	0	0	0
MRF	Cecum	Chlamydiae;Chlamydiia;Chlamydiales	0	0	0	0	0	0	0	0	0	0	0	0	0
Control	Duodenum	Firmicutes;Bacilli;Bacillales	32.4619	23.4054	30.7202	725.012	19.3403	180.335	658.956	125.511	56.7984	111.759	528.612	360.71	118.635
Control	Jejunum	Firmicutes;Bacilli;Bacillales	12	16.2314	13.7736	34.5411	7.05569	131.065	14.4669	15.0691	8.72572	104.802	17.2983	15.6545	15.3618
Control	Ileum	Firmicutes;Bacilli;Bacillales	5.35175	7.4998	7.10145	139.058	10.1593	156.711	11.1268	11.598	14.0135	142.147	11.3234	146.907	11.4607
Control	Cecum	Firmicutes;Bacilli;Bacillales	2.9146	2.94927	6.58229	2.83748	4.96538	5.22731	7.09263	9.14655	6.5305	6.23356	5.94208	9.38762	6.08782
MRF	Duodenum	Firmicutes;Bacilli;Bacillales	164.995	397.066	100.249	24.4636	104.543	27.0039	103.614	412.138	88.8962	102.232	80.7987	107.026	102.923
MRF	Jejunum	Firmicutes;Bacilli;Bacillales	517.464	82.1187	131.779	19.9973	17.7872	1.52162	92.934	234.596	135.802	60.99	97.7673	136.223	95.3507
MRF	Ileum	Firmicutes;Bacilli;Bacillales	35.8872	67.986	35.3287	1.12154	38.2751	2.15153	37.314	44.7636	189.065	10.7892	37.1891	144.699	37.2516
MRF	Cecum	Firmicutes;Bacilli;Bacillales	0	0	0	0	0	0	0	0	0	0	0	0	0
Control	Duodenum	Firmicutes;Bacilli;Lactobacillales	28578.1	29795.6	30141.1	25895.6	26383.7	28305.9	27833.2	29380	31802.8	29221.2	25720.7	28845.8	28712
Control	Jejunum	Firmicutes;Bacilli;Lactobacillales	32182.3	33518.8	34131.8	32921.2	34968.9	30873.3	29543.2	31118.6	36038.2	37779.8	35721.9	31894.7	33220
Control	Ileum	Firmicutes;Bacilli;Lactobacillales	35359.9	30386.7	35016	32675.3	33783.2	33149.1	32888.3	34065.7	37194.1	35919.8	33259	35808.7	33924.4
Control	Cecum	Firmicutes;Bacilli;Lactobacillales	1058.97	790.65	610.508	878.606	321.095	1040.89	826.291	1004.81	2177.1	1027.2	979.171	1031.3	991.992
MRF	Duodenum	Firmicutes;Bacilli;Lactobacillales	21710.9	11833.8	22119.8	17916	18754.1	18333.5	17931.3	18665.4	14375.3	18339.4	21985.4	19199.5	18502.4
MRF	Jejunum	Firmicutes;Bacilli;Lactobacillales	33213.8	36568.2	38343.5	39354.6	40088.6	39327.2	38689.1	27050.7	37236.6	40189.5	37865.9	35788.3	38104.7
MRF	Ileum	Firmicutes;Bacilli;Lactobacillales	34246.8	36021.9	35820.9	36389.4	37529.1	35279.3	35608.4	31954.3	32733.3	40229.3	35489.2	34880.1	35548.8
MRF	Cecum	Firmicutes;Bacilli;Lactobacillales	2044.05	4245.52	3231.08	3459.48	1369.42	2987.9	2073.16	3886.1	2002.8	5522.67	2775.06	3354.4	3109.49
Control	Duodenum	Firmicutes;Clostridia;Clostridiales	2366.31	905.124	1902.81	1274.37	1310.97	681.382	1100.66	549.925	1076.37	2401.52	1259.25	647.484	1179.96
Control	Jejunum	Firmicutes;Clostridia;Clostridiales	3502.5	778.206	748.364	764.331	62.0901	716.786	4129.51	5886.69	609.346	165.25	829.356	3278.96	771.269
Control	Ileum	Firmicutes;Clostridia;Clostridiales	1587.69	3435.69	1404.51	2549.05	952.098	3374.79	3155.96	1720.37	616.593	261.269	1679.63	170.68	1633.66
Control	Cecum	Firmicutes;Clostridia;Clostridiales	28332.8	28702.2	32065.5	31233.3	24161.5	25436	24110.6	28030.9	29282.2	30332.4	28914.1	30453.4	28808.2
MRF	Duodenum	Firmicutes;Clostridia;Clostridiales	31.1056	3396.35	178.15	1436.21	1087.58	1063.19	1039.86	1212.33	959.917	272.203	1193.92	1113.41	1075.38
MRF	Jejunum	Firmicutes;Clostridia;Clostridiales	990.459	231.88	28.6348	66.2031	37.5379	12.9338	163.751	413.363	1005	11.6171	556.992	700.54	197.816
MRF	Ileum	Firmicutes;Clostridia;Clostridiales	989.844	1180.76	731.507	241.132	1182.01	24.7426	1029.2	1490.69	1898.32	30.6181	854.712	1551.53	1009.52
MRF	Cecum	Firmicutes;Clostridia;Clostridiales	34513.8	32604.5	34199.8	32665.9	36398.7	33986.7	34041.5	32789.5	35378.9	31678.5	34255.7	32309.9	34014.1
Control	Duodenum	Firmicutes;Clostridia;Incertae_sedis	1.41139	6.88395	6.14405	8.54564	0	8.38767	7.38078	8.70593	6.45437	6.46003	0	8.54764	6.67199
Control	Jejunum	Firmicutes;Clostridia;Incertae_sedis	0	0	0	0	0	0	0	0	0	0	0	0	0
Control	Ileum	Firmicutes;Clostridia;Incertae_sedis	0	0	0	0	0	0	0	0	0	0	0	0	0
Control	Cecum	Firmicutes;Clostridia;Incertae_sedis	308.947	377.507	266.583	269.561	178.754	287.502	290.798	365.862	359.177	342.846	326.815	356.729	317.881
MRF	Duodenum	Firmicutes;Clostridia;Incertae_sedis	0	0	0	0	0	0	0	0	0	0	0	0	0
MRF	Jejunum	Firmicutes;Clostridia;Incertae_sedis	0	0	0	0	0	0	0	0	0	0	0	0	0
MRF	Ileum	Firmicutes;Clostridia;Incertae_sedis	0	0	0	0	0	0	0	0	0	0	0	0	0
MRF	Cecum	Firmicutes;Clostridia;Incertae_sedis	319.282	513.509	316.377	558.328	183.33	455.757	313.504	321.353	179.532	320.77	243.051	245.23	317.83
Control	Duodenum	Firmicutes;Erysipelotrichia;Erysipelotrichales	6.35125	4.13037	7.37286	7.69108	7.91195	5.59178	6.6427	8.70593	3.87262	7.75204	8.44429	2.84921	7.00778
Control	Jejunum	Firmicutes;Erysipelotrichia;Erysipelotrichales	0	0	0	0	0	0	0	0	0	0	0	0	0
Control	Ileum	Firmicutes;Erysipelotrichia;Erysipelotrichales	0	0	0	0	0	0	0	0	0	0	0	0	0
Control	Cecum	Firmicutes;Erysipelotrichia;Erysipelotrichales	146.701	221.195	165.654	209.974	124.962	143.751	101.661	115.856	88.1617	156.878	151.523	65.7133	145.226
MRF	Duodenum	Firmicutes;Erysipelotrichia;Erysipelotrichales	0	0	0	0	0	0	0	0	39.3844	0	0	0	0
MRF	Jejunum	Firmicutes;Erysipelotrichia;Erysipelotrichales	0	0	1.77123	0	0	0	0	0	0	1.45214	0	0	0
MRF	Ileum	Firmicutes;Erysipelotrichia;Erysipelotrichales	0	0	0	0	0	0	0	0	0	0	0	0	0
MRF	Cecum	Firmicutes;Erysipelotrichia;Erysipelotrichales	64.1773	119.025	98.5698	105.538	86.1096	35.2844	88.351	164.713	88.0724	99.9383	84.6584	90.5016	89.4263
Control	Duodenum	Firmicutes;Incertae_sedis;Incertae_sedis	0	0	0	0	0	0	0	0	0	0	0	0	0
Control	Jejunum	Firmicutes;Incertae_sedis;Incertae_sedis	0	0	0	0	0	0	0	0	0	0	0	0	0
Control	Ileum	Firmicutes;Incertae_sedis;Incertae_sedis	0	0	0	0	0	0	0	0	0	0	0	0	0
Control	Cecum	Firmicutes;Incertae_sedis;Incertae_sedis	69.9503	82.5795	154.684	65.2621	67.0327	125.456	108.754	85.3678	91.427	87.2699	83.1892	87.6178	86.3188
MRF	Duodenum	Firmicutes;Incertae_sedis;Incertae_sedis	0	0	0	0	0	0	0	0	0	0	0	0	0
MRF	Jejunum	Firmicutes;Incertae_sedis;Incertae_sedis	0	0	0	0	0	0	0	0	0	0	0	0	0
MRF	Ileum	Firmicutes;Incertae_sedis;Incertae_sedis	0	0	0	0	0	0	0	0	0	0	0	0	0
MRF	Cecum	Firmicutes;Incertae_sedis;Incertae_sedis	176.488	122.426	174.882	200.862	152.775	161.72	151.052	177.632	199.857	116.057	161.124	160.567	161.422
Control	Duodenum	Proteobacteria;Betaproteobacteria;Burkholderiales	14.1139	13.7679	2.45762	2.56369	7.03284	23.0661	14.7616	14.5099	18.0722	3.87602	23.8129	18.3774	14.3119
Control	Jejunum	Proteobacteria;Betaproteobacteria;Burkholderiales	2	2.02893	0.688678	1.99275	0	10.5898	1.80837	1.88364	0.727143	2.94388	9.36989	1.73939	1.9382
Control	Ileum	Proteobacteria;Betaproteobacteria;Burkholderiales	1.33794	0	0	0	0	0	0	1.44975	0	0	0	0	0
Control	Cecum	Proteobacteria;Betaproteobacteria;Burkholderiales	0	0	0	0	0	0	0	0	0	0	0	0	0
MRF	Duodenum	Proteobacteria;Betaproteobacteria;Burkholderiales	0	20.0355	17.5435	0	24.4359	18.2795	17.8784	20.8437	31.8826	0	14.4518	46.7697	18.079
MRF	Jejunum	Proteobacteria;Betaproteobacteria;Burkholderiales	0	0	2.65684	2.7269	0	0	0	0	0	0	0	0	0
MRF	Ileum	Proteobacteria;Betaproteobacteria;Burkholderiales	0	0	0	0	0	0	0	0	0	0	0	0	0
MRF	Cecum	Proteobacteria;Betaproteobacteria;Burkholderiales	0	0	0	0	0	0	2.85003	0	0	0	0	2.91941	0
Control	Duodenum	Proteobacteria;Deltaproteobacteria;Desulfovibrionales	0	0	0	0	0	0	0	0	0	0	0	0	0
Control	Jejunum	Proteobacteria;Deltaproteobacteria;Desulfovibrionales	0	0	0	0	0	0	0	0	0	0	0	0	0
Control	Ileum	Proteobacteria;Deltaproteobacteria;Desulfovibrionales	0	0	0	0	0	0	0	0	0	0	0	0	0
Control	Cecum	Proteobacteria;Deltaproteobacteria;Desulfovibrionales	5.8292	5.89854	6.58229	5.67497	4.96538	5.22731	4.72842	6.0977	6.5305	6.23356	5.94208	6.25841	5.92031
MRF	Duodenum	Proteobacteria;Deltaproteobacteria;Desulfovibrionales	0	0	0	0	0	0	0	0	0	0	0	0	0
MRF	Jejunum	Proteobacteria;Deltaproteobacteria;Desulfovibrionales	0	0	0	0	0	0	0	0	0	0	0	0	0
MRF	Ileum	Proteobacteria;Deltaproteobacteria;Desulfovibrionales	0	0	0	0	0	0	0	0	0	0	0	0	0
MRF	Cecum	Proteobacteria;Deltaproteobacteria;Desulfovibrionales	0	0	0	0	0	0	0	0	0	0	0	0	0
Control	Duodenum	Proteobacteria;Gammaproteobacteria;Alteromonadales	318.268	220.975	277.097	385.409	314.72	376.746	605.224	327.198	422.116	257.755	559.012	202.294	322.733
Control	Jejunum	Proteobacteria;Gammaproteobacteria;Alteromonadales	72.5	429.456	171.481	87.0169	45.862	465.33	84.0891	87.5893	34.9029	78.8961	577.33	37.8317	85.553
Control	Ileum	Proteobacteria;Gammaproteobacteria;Alteromonadales	113.056	39.3739	36.9867	131.41	56.8922	62.4759	43.4641	45.3048	54.7401	53.0744	32.5546	18.2872	49.1896
Control	Cecum	Proteobacteria;Gammaproteobacteria;Alteromonadales	0	0	0	0	0	0	0	0	0	0	0	0	0
MRF	Duodenum	Proteobacteria;Gammaproteobacteria;Alteromonadales	1758.14	3408.3	1982.42	1666.58	1285.54	1173.63	2181.98	1449.59	2014.23	2231.65	1771.99	2336.31	1877.2
MRF	Jejunum	Proteobacteria;Gammaproteobacteria;Alteromonadales	404.269	399.539	46.0519	9.99863	86.626	9.12971	134.039	1985.04	908.995	39.2078	258.519	123.989	129.014
MRF	Ileum	Proteobacteria;Gammaproteobacteria;Alteromonadales	14.7771	16.7267	20.4244	5.04695	14.8848	2.15153	12.6209	18.4321	24.4604	2.18701	15.3132	26.3382	15.099
MRF	Cecum	Proteobacteria;Gammaproteobacteria;Alteromonadales	0	0	0	3.40444	0	0	0	0	0	3.22382	0	2.91941	0
Control	Duodenum	Proteobacteria;Gammaproteobacteria;Enterobacterales	42.3416	33.043	52.2244	72.638	74.7239	95.5928	70.8555	61.667	47.7623	81.7194	99.6426	7.12303	66.2612
Control	Jejunum	Proteobacteria;Gammaproteobacteria;Enterobacterales	258	470.26	64.7358	288.728	1.05835	320.187	330.329	211.177	14.5429	37.6817	242.416	155.24	226.797
Control	Ileum	Proteobacteria;Gammaproteobacteria;Enterobacterales	857.619	1794.33	1074.69	1161.33	497.807	930.631	891.535	929.292	217.209	183.068	907.284	323.073	899.41
Control	Cecum	Proteobacteria;Gammaproteobacteria;Enterobacterales	699.503	893.629	223.798	716.464	626.88	569.777	596.963	1134.17	466.931	786.987	875.467	829.24	707.984
MRF	Duodenum	Proteobacteria;Gammaproteobacteria;Enterobacterales	24.3435	14.7989	0	4.58692	13.8116	13.5019	0	68.6896	9.37724	16.6231	21.3493	14.1397	13.9756
MRF	Jejunum	Proteobacteria;Gammaproteobacteria;Enterobacterales	59.2928	53.693	1.77123	0	6.35257	39.9968	33.9567	37.2196	10.9517	0	55.4641	13.6388	23.7977
MRF	Ileum	Proteobacteria;Gammaproteobacteria;Enterobacterales	127.716	42.806	2.20805	0	47.1351	57.0155	14.2671	46.0802	4.31655	154.062	97.348	42.6427	44.4431
MRF	Cecum	Proteobacteria;Gammaproteobacteria;Enterobacterales	946.616	669.942	0	1420.99	547.213	223.468	1584.62	636.246	335.353	177.31	537.99	1895.11	591.729
Control	Duodenum	Proteobacteria;Gammaproteobacteria;Oceanospirillales	223.94	281.324	188.008	349.232	472.079	577.584	301.628	296.485	205.894	383.08	786.163	257.854	299.057
Control	Jejunum	Proteobacteria;Gammaproteobacteria;Oceanospirillales	14.5	22.3182	26.1698	12.6208	20.4615	7.47518	17.4809	18.2085	8.72572	17.0745	20.9021	30.0044	17.8447
Control	Ileum	Proteobacteria;Gammaproteobacteria;Oceanospirillales	1.33794	1.87495	1.18358	1.39058	2.03187	1.30158	1.39085	1.44975	1.75168	1.53839	1.41542	1.52393	1.43259
Control	Cecum	Proteobacteria;Gammaproteobacteria;Oceanospirillales	0	0	0	0	0	0	0	0	0	0	0	0	0
MRF	Duodenum	Proteobacteria;Gammaproteobacteria;Oceanospirillales	2580.86	4150.15	2379.65	2652.13	1999.14	3431.91	3524.05	4108.55	3512.4	3604.26	2983.97	2376.19	3207.94
MRF	Jejunum	Proteobacteria;Gammaproteobacteria;Oceanospirillales	32.3415	9.47523	49.5944	0	6.93008	9.12971	10.7232	27.0688	13.1421	3.63035	48.8837	9.91915	10.3211
MRF	Ileum	Proteobacteria;Gammaproteobacteria;Oceanospirillales	4.22202	5.93528	6.07213	0	2.12639	0	8.77977	5.26631	10.7914	0	4.37519	4.30011	4.33765
MRF	Cecum	Proteobacteria;Gammaproteobacteria;Oceanospirillales	1.60443	3.40072	1.58984	0	1.38886	2.94037	2.85003	1.61484	0	1.61191	0	0	1.59713
Control	Duodenum	Proteobacteria;Gammaproteobacteria;Pseudomonadales	1020.43	1385.74	946.183	1720.24	1876.01	1945.94	1485.75	1460.42	1299.26	1691.24	1699.84	1193.82	1473.09
Control	Jejunum	Proteobacteria;Gammaproteobacteria;Pseudomonadales	47	141.574	141.868	28.5628	66.3235	45.474	56.6622	59.0207	30.54	55.345	67.7515	161.111	57.8415
Control	Ileum	Proteobacteria;Gammaproteobacteria;Pseudomonadales	49.5037	60.9358	12.4275	3.47645	5.07966	20.1745	18.0811	18.8468	9.63426	6.92274	33.9701	28.1927	18.4639
Control	Cecum	Proteobacteria;Gammaproteobacteria;Pseudomonadales	8.74379	1.47463	3.29115	2.83748	2.48269	2.61366	5.91052	1.52442	4.89787	1.55839	2.97104	6.25841	2.90426
MRF	Duodenum	Proteobacteria;Gammaproteobacteria;Pseudomonadales	13705.4	16564.5	12514.8	15969.4	15459.4	15552.1	14781.2	13151.7	19175.5	15117.6	11600.9	13902.6	14949.4
MRF	Jejunum	Proteobacteria;Gammaproteobacteria;Pseudomonadales	199.439	58.4306	286.053	9.08967	42.7355	56.2999	66.1261	166.924	81.0429	18.1518	229.377	61.1681	63.6471
MRF	Ileum	Proteobacteria;Gammaproteobacteria;Pseudomonadales	19.5268	79.8566	36.4328	0	9.56878	0.537882	76.2742	24.3567	84.8921	2.18701	20.2353	19.888	20.0616
MRF	Cecum	Proteobacteria;Gammaproteobacteria;Pseudomonadales	8.02217	8.50181	7.94918	13.6178	8.33319	7.35091	14.2502	8.07418	5.0811	4.83573	4.09637	4.37911	7.98567

## Sheet: 10. TR Family
Dataset	Site	Taxon	1	2	3	4	5	6	7	8	9	10	11	12	Median
Control	Duodenum	Actinobacteria;Actinobacteria;Bifidobacteriales;Bifidobacteriaceae	8527.3	7968.45	7262.19	10130.2	10184.3	8610.27	8555.31	8587.82	5729.28	6905.92	9814.59	9254.97	8571.57
Control	Jejunum	Actinobacteria;Actinobacteria;Bifidobacteriales;Bifidobacteriaceae	4586	5281.24	5375.35	6525.17	5506.11	8093.19	6700.08	3292.27	3734.67	2396.37	4208.04	5102.98	5192.11
Control	Ileum	Actinobacteria;Actinobacteria;Bifidobacteriales;Bifidobacteriaceae	2590.06	4946.2	3265.67	3994.32	5326.72	3096.3	3937.81	3846.21	2530.19	4075.6	4826.45	4100.75	3966.07
Control	Cecum	Actinobacteria;Actinobacteria;Bifidobacteriales;Bifidobacteriaceae	5691.19	5898.08	2706.37	5668.09	5606.84	9889.54	6331.13	7085.5	6496.66	2471.33	5677.7	7592.34	5794.64
MRF	Duodenum	Actinobacteria;Actinobacteria;Bifidobacteriales;Bifidobacteriaceae	699.865	464.489	1162.41	881.499	1312.34	1072.9	971.865	1212.55	331.362	794.74	845.155	1272.3	926.682
MRF	Jejunum	Actinobacteria;Actinobacteria;Bifidobacteriales;Bifidobacteriaceae	5346.65	3278.42	1446.72	1226.1	383.361	1228.66	1463.48	10810.8	1256.81	251.299	1570.4	3657.97	1455.1
MRF	Ileum	Actinobacteria;Actinobacteria;Bifidobacteriales;Bifidobacteriaceae	5225.93	3179.92	4076.55	4143.68	1894.58	5312.89	3971.63	7042.29	5383.14	230.212	4052.27	4113.31	4094.93
MRF	Cecum	Actinobacteria;Actinobacteria;Bifidobacteriales;Bifidobacteriaceae	902.368	292.691	827.248	268.729	384.396	1162.64	770.84	822.475	827.67	841.85	1079.49	829.319	827.459
Control	Duodenum	Actinobacteria;Actinobacteria;Corynebacteriales;Corynebacteriaceae	11.9639	18.5777	4.38954	27.5697	7.9146	26.4009	23.6396	23.7294	26.2633	138.404	165.257	23.2464	23.6845
Control	Jejunum	Actinobacteria;Actinobacteria;Corynebacteriales;Corynebacteriaceae	3.25	9.47186	8.60772	6.64004	2.82147	52.4471	6.99999	7.11312	2.76386	38.9269	10.8083	7.35442	7.23377
Control	Ileum	Actinobacteria;Actinobacteria;Corynebacteriales;Corynebacteriaceae	3.21667	5.62228	4.94938	61.0351	9.08222	19.278	20.83	20.0399	40.6826	35.9033	20.029	97.7509	20.0344
Control	Cecum	Actinobacteria;Actinobacteria;Corynebacteriales;Corynebacteriaceae	0	0	0	0	0	0	0	0	0	0	0	0	0
MRF	Duodenum	Actinobacteria;Actinobacteria;Corynebacteriales;Corynebacteriaceae	21.8491	247.6	32.2571	116.965	474.952	0	53.939	207.9	75.0962	78.0113	67.0093	81.1028	76.5538
MRF	Jejunum	Actinobacteria;Actinobacteria;Corynebacteriales;Corynebacteriaceae	160.569	45.5781	327.661	11.0294	13.2991	0.380156	51.6204	564.602	45.7439	75.0265	55.3915	300.724	53.506
MRF	Ileum	Actinobacteria;Actinobacteria;Corynebacteriales;Corynebacteriaceae	143.411	78.4999	45.4207	5.74952	11.7017	3.76267	64.2955	74.6058	294.384	21.4913	221.534	103.76	69.4506
MRF	Cecum	Actinobacteria;Actinobacteria;Corynebacteriales;Corynebacteriaceae	0	0	0	0	0	0	0	0	0	0	0	0	0
Control	Duodenum	Actinobacteria;Actinobacteria;Corynebacteriales;Dietziaceae	0	0	0	0	0	0	0	0	0	0	0	0	0
Control	Jejunum	Actinobacteria;Actinobacteria;Corynebacteriales;Dietziaceae	0	0	0	0	0	0	0	0	0	0	0	0	0
Control	Ileum	Actinobacteria;Actinobacteria;Corynebacteriales;Dietziaceae	0	0	0	0.46824	0	0.463135	0.50042	0	0	0	0	0.514749	0
Control	Cecum	Actinobacteria;Actinobacteria;Corynebacteriales;Dietziaceae	0	0	0	0	0	0	0	0	0	0	0	0	0
MRF	Duodenum	Actinobacteria;Actinobacteria;Corynebacteriales;Dietziaceae	0	0	0	0	0	0	0	0	0	0	0	0	0
MRF	Jejunum	Actinobacteria;Actinobacteria;Corynebacteriales;Dietziaceae	0	0	0	0	0	0	0	0	0	0	0	0	0
MRF	Ileum	Actinobacteria;Actinobacteria;Corynebacteriales;Dietziaceae	0	0	0	0	0	0	0	0	0	0	0.374846	0.380492	0
MRF	Cecum	Actinobacteria;Actinobacteria;Corynebacteriales;Dietziaceae	0	0	0	0	0	0	0	0	0	0	0	0	0
Control	Duodenum	Actinobacteria;Actinobacteria;Incertae_sedis;Incertae_sedis	0	0	0	0	0	0	0	0	0	0	0	0	0
Control	Jejunum	Actinobacteria;Actinobacteria;Incertae_sedis;Incertae_sedis	0	0	0	0	0	0	0	0	0	0	0	0	0
Control	Ileum	Actinobacteria;Actinobacteria;Incertae_sedis;Incertae_sedis	0	0	0	0	0	0	0	0	0	0	0	0	0
Control	Cecum	Actinobacteria;Actinobacteria;Incertae_sedis;Incertae_sedis	0	0	0	0	0	0	0	0	13.1996	0	12.2695	0	0
MRF	Duodenum	Actinobacteria;Actinobacteria;Incertae_sedis;Incertae_sedis	0	0	0	0	0	0	0	0	0	0	0	0	0
MRF	Jejunum	Actinobacteria;Actinobacteria;Incertae_sedis;Incertae_sedis	0	0	0	0	0	0	0	0	0	0	0	0	0
MRF	Ileum	Actinobacteria;Actinobacteria;Incertae_sedis;Incertae_sedis	0	0	0	0	0	0	0	0	0	0	0	0	0
MRF	Cecum	Actinobacteria;Actinobacteria;Incertae_sedis;Incertae_sedis	19.6523	6.9276	0	0	2.82644	0	2.96477	3.16336	23.6961	3.23788	2.72944	2.93564	2.95021
Control	Duodenum	Actinobacteria;Actinobacteria;Micrococcales;Brevibacteriaceae	13.4594	2.75225	0	75.8167	3.5176	7.13538	56.144	8.89852	5.1878	8.56106	47.4585	10.1703	8.72979
Control	Jejunum	Actinobacteria;Actinobacteria;Micrococcales;Brevibacteriaceae	0	1.35312	0	0	0	0.628109	0.622221	0.632278	1.38193	3.53881	7.68592	0.653726	0.630193
Control	Ileum	Actinobacteria;Actinobacteria;Micrococcales;Brevibacteriaceae	0	0	0	0	0	31.9564	0	0	0	10.8096	0	20.0752	0
Control	Cecum	Actinobacteria;Actinobacteria;Micrococcales;Brevibacteriaceae	0	0	0	0	0	0	0	0	0	0	0	0	0
MRF	Duodenum	Actinobacteria;Actinobacteria;Micrococcales;Brevibacteriaceae	0	74.8557	69.1223	0	27.8798	0	0	33.6486	33.7933	27.304	23.4533	70.9649	27.5919
MRF	Jejunum	Actinobacteria;Actinobacteria;Micrococcales;Brevibacteriaceae	0	0	0	0	0	0	0	0	0	14.526	0	0	0
MRF	Ileum	Actinobacteria;Actinobacteria;Micrococcales;Brevibacteriaceae	18.5047	1.07904	3.39383	0	0	0	2.27796	2.64325	28.9416	2.91407	2.24908	19.4051	2.46061
MRF	Cecum	Actinobacteria;Actinobacteria;Micrococcales;Brevibacteriaceae	0	0	0	0	0	0	0	0	0	0	0	0	0
Control	Duodenum	Actinobacteria;Actinobacteria;Micrococcales;Dermabacteraceae	0	0	3.76247	5.16932	6.1558	4.99477	4.43242	4.44926	3.24238	4.28053	5.08484	10.1703	4.44084
Control	Jejunum	Actinobacteria;Actinobacteria;Micrococcales;Dermabacteraceae	0	0	0	1.32801	0	8.79353	0	0	0	4.71842	0	0	0
Control	Ileum	Actinobacteria;Actinobacteria;Micrococcales;Dermabacteraceae	0	1.87409	0.618673	29.4991	0	32.6511	2.25189	2.16647	2.62468	5.40479	2.1653	18.531	2.20918
Control	Cecum	Actinobacteria;Actinobacteria;Micrococcales;Dermabacteraceae	0	0	0	0	0	0	0	0	0	0	0	0	0
MRF	Duodenum	Actinobacteria;Actinobacteria;Micrococcales;Dermabacteraceae	0	7.67751	0	27.1111	7.96566	0	15.4111	22.833	0	7.80113	6.70093	23.317	7.73932
MRF	Jejunum	Actinobacteria;Actinobacteria;Micrococcales;Dermabacteraceae	0	0.399808	26.8575	0	0.578222	0	0.452811	0	48.0311	20.3363	0.485891	0.424752	0.438781
MRF	Ileum	Actinobacteria;Actinobacteria;Micrococcales;Dermabacteraceae	13.0621	10.2508	6.22202	1.1499	0	0	3.98643	4.62569	5.06478	2.18556	3.93588	26.254	4.30606
MRF	Cecum	Actinobacteria;Actinobacteria;Micrococcales;Dermabacteraceae	0	0	0	0	0	0	0	0	0	0	0	0	0
Control	Duodenum	Actinobacteria;Actinobacteria;Micrococcales;Microbacteriaceae	0	9.63287	0	0	0	0	0	0	0	0	0	8.7174	0
Control	Jejunum	Actinobacteria;Actinobacteria;Micrococcales;Microbacteriaceae	4	8.11874	0	6.64004	0	5.02487	4.97777	5.05822	1.38193	2.35921	7.68592	5.22981	5.00132
Control	Ileum	Actinobacteria;Actinobacteria;Micrococcales;Microbacteriaceae	3.86	5.62228	2.47469	5.61888	6.05481	8.33645	4.50378	8.66589	5.24936	4.63268	4.3306	4.63275	4.94105
Control	Cecum	Actinobacteria;Actinobacteria;Micrococcales;Microbacteriaceae	0	0	0	0	0	0	0	0	0	0	0	0	0
MRF	Duodenum	Actinobacteria;Actinobacteria;Micrococcales;Microbacteriaceae	0	0	0	0	0	0	0	0	0	0	0	0	0
MRF	Jejunum	Actinobacteria;Actinobacteria;Micrococcales;Microbacteriaceae	0	0	0	0	0	0	0	0	0	0	0	0	0
MRF	Ileum	Actinobacteria;Actinobacteria;Micrococcales;Microbacteriaceae	0	0	0	0	0	0	0	0	0	0	0	0	0
MRF	Cecum	Actinobacteria;Actinobacteria;Micrococcales;Microbacteriaceae	0	0	0	0	0	0	0	0	0	0	0	0	0
Control	Duodenum	Actinobacteria;Actinobacteria;Micrococcales;Micrococcaceae	0	0	0	0	0	0	0	0	0	0	0	0	0
Control	Jejunum	Actinobacteria;Actinobacteria;Micrococcales;Micrococcaceae	0	0	0	0	0	0	0	0	0	0	0	0	0
Control	Ileum	Actinobacteria;Actinobacteria;Micrococcales;Micrococcaceae	0	10	0	0	0	0	0	0	0	0	0	0	0
Control	Cecum	Actinobacteria;Actinobacteria;Micrococcales;Micrococcaceae	0	0	0	0	0	0	0	0	0	0	0	0	0
MRF	Duodenum	Actinobacteria;Actinobacteria;Micrococcales;Micrococcaceae	0	0	0	0	0	0	0	0	0	0	0	0	0
MRF	Jejunum	Actinobacteria;Actinobacteria;Micrococcales;Micrococcaceae	0	0	0	0	0	0	0	0	0	0	0	0	0
MRF	Ileum	Actinobacteria;Actinobacteria;Micrococcales;Micrococcaceae	0	0	0	1.1499	1.08853	0	0	0	0	0	0	0	0
MRF	Cecum	Actinobacteria;Actinobacteria;Micrococcales;Micrococcaceae	0	0	0	0	0	0	0	0	0	0	0	0	0
Control	Duodenum	Actinobacteria;Actinobacteria;Micrococcales;Sanguibacteraceae	0	0	0	0	0	0	0	0	0	0	0	0	0
Control	Jejunum	Actinobacteria;Actinobacteria;Micrococcales;Sanguibacteraceae	0	0	0	0.664004	0.705368	0	0.622221	0	0	0	0.96074	0	0
Control	Ileum	Actinobacteria;Actinobacteria;Micrococcales;Sanguibacteraceae	0.643333	0.937047	0.618673	0.702361	1.00914	0.694704	0.75063	0.722157	0.874894	0.772113	0.721766	0.772124	0.736394
Control	Cecum	Actinobacteria;Actinobacteria;Micrococcales;Sanguibacteraceae	0	0	0	0	0	0	0	0	0	0	0	0	0
MRF	Duodenum	Actinobacteria;Actinobacteria;Micrococcales;Sanguibacteraceae	0	0	0	0	0	0	0	0	0	0	0	0	0
MRF	Jejunum	Actinobacteria;Actinobacteria;Micrococcales;Sanguibacteraceae	0	0	0	0	0	0	0	0	0	0	0	0	0
MRF	Ileum	Actinobacteria;Actinobacteria;Micrococcales;Sanguibacteraceae	0	0	0	0	0	0	0	0	0	0	0	0	0
MRF	Cecum	Actinobacteria;Actinobacteria;Micrococcales;Sanguibacteraceae	0	0	0	0	0	0	0	0	0	0	0	0	0
Control	Duodenum	Actinobacteria;Actinobacteria;Propionibacteriales;Propionibacteriaceae	0	0	0	0	0	0	0	0	0	0	0	0	0
Control	Jejunum	Actinobacteria;Actinobacteria;Propionibacteriales;Propionibacteriaceae	0	0	0	0	0	0	0	0	0	0	0	0	0
Control	Ileum	Actinobacteria;Actinobacteria;Propionibacteriales;Propionibacteriaceae	0	0	0	0	0	0	0	0	0	0	0	0	0
Control	Cecum	Actinobacteria;Actinobacteria;Propionibacteriales;Propionibacteriaceae	0	0	0	0	0	0	0	0	0	0	0	0	0
MRF	Duodenum	Actinobacteria;Actinobacteria;Propionibacteriales;Propionibacteriaceae	4.16174	13.4356	0	4.64762	11.9485	0	0	0	13.1418	5.85085	10.0514	6.08271	5.24924
MRF	Jejunum	Actinobacteria;Actinobacteria;Propionibacteriales;Propionibacteriaceae	0	0	0	0	0	0	0	0	0	0	0	0	0
MRF	Ileum	Actinobacteria;Actinobacteria;Propionibacteriales;Propionibacteriaceae	0	0	0	0	0	0	0	0	0	0	0	0	0
MRF	Cecum	Actinobacteria;Actinobacteria;Propionibacteriales;Propionibacteriaceae	0	0	0	0	0	0	0	0	0	0	0	0	0
Control	Duodenum	Actinobacteria;Coriobacteriia;Eggerthellales;Eggerthellaceae	0	0	0	0	0	0	0	0	0	0	0	0	0
Control	Jejunum	Actinobacteria;Coriobacteriia;Eggerthellales;Eggerthellaceae	0	0	0	0	0	0	0	0	0	0	0	0	0
Control	Ileum	Actinobacteria;Coriobacteriia;Eggerthellales;Eggerthellaceae	0	0	0	0	0	0	0	0	0	0	0	0	0
Control	Cecum	Actinobacteria;Coriobacteriia;Eggerthellales;Eggerthellaceae	5.78153	5.9917	6.0579	5.75806	5.69583	5.06831	5.54754	7.19797	6.59979	6.3004	6.13474	7.27758	6.0248
MRF	Duodenum	Actinobacteria;Coriobacteriia;Eggerthellales;Eggerthellaceae	0	0	0	0	0	0	0	0	0	0	0	0	0
MRF	Jejunum	Actinobacteria;Coriobacteriia;Eggerthellales;Eggerthellaceae	0	0	0	0	0	0	0	0	0	0	0	0	0
MRF	Ileum	Actinobacteria;Coriobacteriia;Eggerthellales;Eggerthellaceae	0	0	0	0	0	0	0	0	0	0	0	0	0
MRF	Cecum	Actinobacteria;Coriobacteriia;Eggerthellales;Eggerthellaceae	0	0	0	0	0	0	0	0	0	0	0	0	0
Control	Duodenum	Bacteroidetes;Bacteroidia;Bacteroidales;Bacteroidaceae	0	0	0	0	0	2.85415	0	0	1.29695	0	0	7.2645	0
Control	Jejunum	Bacteroidetes;Bacteroidia;Bacteroidales;Bacteroidaceae	0	0	0	0	0	0	0	0	0	0	0	0	0
Control	Ileum	Bacteroidetes;Bacteroidia;Bacteroidales;Bacteroidaceae	0	0	0	0	0	0	0	0	0	0	0	0	0
Control	Cecum	Bacteroidetes;Bacteroidia;Bacteroidales;Bacteroidaceae	719.8	922.723	2816.92	895.379	746.154	780.52	2427.05	1108.49	815.074	970.261	944.749	1120.75	933.736
MRF	Duodenum	Bacteroidetes;Bacteroidia;Bacteroidales;Bacteroidaceae	0	0	0	0	0	0	0	0	0	0	0	0	0
MRF	Jejunum	Bacteroidetes;Bacteroidia;Bacteroidales;Bacteroidaceae	0	0	0	0	0	0	0	0	0	0	0	0	0
MRF	Ileum	Bacteroidetes;Bacteroidia;Bacteroidales;Bacteroidaceae	0	0	0	0	0	0	0	0	0	0	0	0	0
MRF	Cecum	Bacteroidetes;Bacteroidia;Bacteroidales;Bacteroidaceae	933.484	644.267	964.062	1334.49	1452.79	367.942	1532.79	958.499	934.302	994.03	1203.68	877.757	961.281
Control	Duodenum	Bacteroidetes;Bacteroidia;Bacteroidales;Barnesiellaceae	9.7207	5.5045	5.6437	7.75399	5.2764	6.42185	6.64863	7.41544	3.24238	6.42079	11.0172	6.53805	6.47995
Control	Jejunum	Bacteroidetes;Bacteroidia;Bacteroidales;Barnesiellaceae	0	2.70625	0	0	0	2.51244	0	0	0	0	0	0	0
Control	Ileum	Bacteroidetes;Bacteroidia;Bacteroidales;Barnesiellaceae	0	0	0	0	1.00914	0	0	0.722157	0	0	0	0.772124	0
Control	Cecum	Bacteroidetes;Bacteroidia;Bacteroidales;Barnesiellaceae	3064.21	1464.22	1480.4	810.448	1391.92	1763.77	1355.68	1759	734.226	3098.22	1499.18	811.45	1472.31
MRF	Duodenum	Bacteroidetes;Bacteroidia;Bacteroidales;Barnesiellaceae	0	0	10.3683	0	0	0	0	0	0	0	0	0	0
MRF	Jejunum	Bacteroidetes;Bacteroidia;Bacteroidales;Barnesiellaceae	0	0	0	0	0	0	0	0	0	0	0	0	0
MRF	Ileum	Bacteroidetes;Bacteroidia;Bacteroidales;Barnesiellaceae	0	0	0	0	0	0	0	0	0	0	0	0	0
MRF	Cecum	Bacteroidetes;Bacteroidia;Bacteroidales;Barnesiellaceae	810.657	715.275	657.026	851.994	130.016	419.212	195.675	653.235	699.034	785.187	323.438	904.178	678.03
Control	Duodenum	Bacteroidetes;Bacteroidia;Bacteroidales;Rikenellaceae	0	0	2.50831	0	0	2.85415	2.95495	0	2.5939	0	0	0	0
Control	Jejunum	Bacteroidetes;Bacteroidia;Bacteroidales;Rikenellaceae	0	0	0	0	0	0	0	0	0	0	0	0	0
Control	Ileum	Bacteroidetes;Bacteroidia;Bacteroidales;Rikenellaceae	0	0	0	0	0	0	0	0	0	0	0	0	0
Control	Cecum	Bacteroidetes;Bacteroidia;Bacteroidales;Rikenellaceae	111.294	115.34	75.7237	110.843	109.645	233.142	108.177	14.3959	224.393	119.708	269.928	18.194	111.069
MRF	Duodenum	Bacteroidetes;Bacteroidia;Bacteroidales;Rikenellaceae	0	0	0	0	0	0	0	0	0	0	0	0	0
MRF	Jejunum	Bacteroidetes;Bacteroidia;Bacteroidales;Rikenellaceae	0	0	0	0	0	0	0	0	0	0	0	0	0
MRF	Ileum	Bacteroidetes;Bacteroidia;Bacteroidales;Rikenellaceae	0	0	0	0	0	0	0	0	0	0	0	0	0
MRF	Cecum	Bacteroidetes;Bacteroidia;Bacteroidales;Rikenellaceae	0	6.9276	0	3.05374	2.82644	0	0	6.32673	10.1555	3.23788	10.9178	2.93564	2.99469
Control	Duodenum	Chlamydiae;Chlamydiia;Chlamydiales;Chlamydiaceae	1.49549	1.37612	1.25416	1.72311	1.7588	1.42708	1.47747	1.48309	1.29695	1.42684	1.69495	1.4529	1.46519
Control	Jejunum	Chlamydiae;Chlamydiia;Chlamydiales;Chlamydiaceae	2	2.70625	2.75447	2.65602	2.82147	2.51244	2.48888	2.52911	2.76386	2.35921	3.84296	2.6149	2.63546
Control	Ileum	Chlamydiae;Chlamydiia;Chlamydiales;Chlamydiaceae	0	0	1.23735	1.40472	0	1.38941	0	0	1.74979	1.54423	0	0	0
Control	Cecum	Chlamydiae;Chlamydiia;Chlamydiales;Chlamydiaceae	0	0	0	0	0	0	0	0	0	0	0	0	0
MRF	Duodenum	Chlamydiae;Chlamydiia;Chlamydiales;Chlamydiaceae	0	0	0	0	0	0	0	0	0	0	0	0	0
MRF	Jejunum	Chlamydiae;Chlamydiia;Chlamydiales;Chlamydiaceae	0	0	0	0	0	0	0	0	0	0	0	0	0
MRF	Ileum	Chlamydiae;Chlamydiia;Chlamydiales;Chlamydiaceae	0	0	0	0	0	0	0	0	0	0	0	0	0
MRF	Cecum	Chlamydiae;Chlamydiia;Chlamydiales;Chlamydiaceae	0	0	0	0	0	0	0	0	0	0	0	0	0
Control	Duodenum	Firmicutes;Bacilli;Bacillales;Staphylococcaceae	34.3963	23.3941	31.3539	730.942	19.3468	184.093	659.545	128.287	57.0658	123.422	530.518	367.874	125.854
Control	Jejunum	Firmicutes;Bacilli;Bacillales;Staphylococcaceae	12	14.8844	12.3951	34.5282	7.05368	131.903	14.3111	14.5424	6.90966	104.985	22.097	15.0357	14.7134
Control	Ileum	Firmicutes;Bacilli;Bacillales;Staphylococcaceae	5.14667	7.49637	7.42408	140.472	10.0914	167.285	10.5088	10.1102	12.2485	142.687	10.1047	148.866	10.3095
Control	Cecum	Firmicutes;Bacilli;Bacillales;Staphylococcaceae	2.89076	2.99585	6.0579	2.87903	5.69583	5.06831	8.32131	10.797	6.59979	6.3004	6.13474	10.9164	6.09632
MRF	Duodenum	Firmicutes;Bacilli;Bacillales;Staphylococcaceae	169.244	334.739	92.1631	24.7873	96.9819	27.6467	96.3196	418.204	88.989	94.9788	81.5839	98.7426	95.6492
MRF	Jejunum	Firmicutes;Bacilli;Bacillales;Staphylococcaceae	540.863	83.16	133.213	20.2205	16.6528	1.52062	94.1846	247.758	141.806	61.009	101.065	139.998	97.6249
MRF	Ileum	Firmicutes;Bacilli;Bacillales;Staphylococcaceae	37.0093	67.9793	36.2008	1.1499	39.187	2.1501	38.7254	44.9353	190.146	10.7821	38.2343	153.414	38.4798
MRF	Cecum	Firmicutes;Bacilli;Bacillales;Staphylococcaceae	0	0	0	0	0	0	0	0	0	0	0	0	0
Control	Duodenum	Firmicutes;Bacilli;Lactobacillales;Aerococcaceae	0	0	0	0	0	9.98954	10.3423	0	3.89085	2.85369	0	0	0
Control	Jejunum	Firmicutes;Bacilli;Lactobacillales;Aerococcaceae	0	0	0	2.65602	0	2.51244	0	0	0	0	0	0	0
Control	Ileum	Firmicutes;Bacilli;Lactobacillales;Aerococcaceae	0	0	0	0	0	2.77882	0	0	0	0	0	3.0885	0
Control	Cecum	Firmicutes;Bacilli;Lactobacillales;Aerococcaceae	0	0	0	0	0	0	0	0	0	0	0	0	0
MRF	Duodenum	Firmicutes;Bacilli;Lactobacillales;Aerococcaceae	0	0	6.91223	0	0	0	0	0	0	0	0	0	0
MRF	Jejunum	Firmicutes;Bacilli;Lactobacillales;Aerococcaceae	0	0	0	0	0	0	0	47.6457	0	0	0	0	0
MRF	Ileum	Firmicutes;Bacilli;Lactobacillales;Aerococcaceae	12.3364	3.23711	2.26255	0	0	1.07505	2.27796	2.64325	2.89416	0	2.24908	3.42443	2.27026
MRF	Cecum	Firmicutes;Bacilli;Lactobacillales;Aerococcaceae	0	0	0	0	0	0	0	0	0	0	0	0	0
Control	Duodenum	Firmicutes;Bacilli;Lactobacillales;Carnobacteriaceae	0	0	0	0	0	0	0	0	0	0	0	0	0
Control	Jejunum	Firmicutes;Bacilli;Lactobacillales;Carnobacteriaceae	0	0	0	0	0	0	0	0	0	0	0	0	0
Control	Ileum	Firmicutes;Bacilli;Lactobacillales;Carnobacteriaceae	0	0	0	0	0	0	0	0	0	0	0	0	0
Control	Cecum	Firmicutes;Bacilli;Lactobacillales;Carnobacteriaceae	3.85434	3.99446	4.03859	3.8387	3.79721	3.37886	4.62296	4.79863	3.29989	4.20025	5.11229	3.63879	3.9244
MRF	Duodenum	Firmicutes;Bacilli;Lactobacillales;Carnobacteriaceae	0	0	0	0	0	0	0	0	0	0	0	0	0
MRF	Jejunum	Firmicutes;Bacilli;Lactobacillales;Carnobacteriaceae	0	0	0	0	0	0	0	0	0	0	0	0	0
MRF	Ileum	Firmicutes;Bacilli;Lactobacillales;Carnobacteriaceae	0	0	0	0	0	0	0	0	0	0	0	0	0
MRF	Cecum	Firmicutes;Bacilli;Lactobacillales;Carnobacteriaceae	4.36717	5.1957	4.77258	5.08958	4.71075	3.01592	3.95301	6.32673	5.64193	4.85683	4.09416	2.93564	4.74167
Control	Duodenum	Firmicutes;Bacilli;Lactobacillales;Enterococcaceae	4.48648	9.63287	15.0499	8.61554	0	2.85415	33.9819	7.41544	0	7.13422	10.1697	7.2645	7.33997
Control	Jejunum	Firmicutes;Bacilli;Lactobacillales;Enterococcaceae	8	12.1781	5.50894	0	0	2.51244	4.97777	5.05822	0	4.71842	7.68592	9.15216	5.01799
Control	Ileum	Firmicutes;Bacilli;Lactobacillales;Enterococcaceae	18.0133	22.4891	4.94938	0	2.01827	5.55763	6.00504	46.6995	0	6.17691	47.6366	0	5.78134
Control	Cecum	Firmicutes;Bacilli;Lactobacillales;Enterococcaceae	8.67229	0	6.0579	2.87903	2.84792	0	2.77377	7.19797	0	3.1502	3.06737	0	2.86347
MRF	Duodenum	Firmicutes;Bacilli;Lactobacillales;Enterococcaceae	0	0	0	0	0	0	0	0	0	0	1.67523	0	0
MRF	Jejunum	Firmicutes;Bacilli;Lactobacillales;Enterococcaceae	0	1.99904	0	0	1.15644	0	0	0	2.28719	0	0	1.69901	0
MRF	Ileum	Firmicutes;Bacilli;Lactobacillales;Enterococcaceae	4.35404	6.47422	0	0	6.53117	0	4.55592	5.28651	13.0237	0	6.74723	4.56591	4.56092
MRF	Cecum	Firmicutes;Bacilli;Lactobacillales;Enterococcaceae	0	0	0	0	0	0	0	0	0	0	0	0	0
Control	Duodenum	Firmicutes;Bacilli;Lactobacillales;Lactobacillaceae	29438.2	29759.1	30684.6	25859.3	26383.8	28091.4	27608.3	29194	31921.4	29511.4	25725.3	28599.7	28896.8
Control	Jejunum	Firmicutes;Bacilli;Lactobacillales;Lactobacillaceae	32137.3	33502.9	34099.9	32881	34929.4	31103.6	29319.5	31310	36206.2	37701.7	34238.5	31824.7	33192
Control	Ileum	Firmicutes;Bacilli;Lactobacillales;Lactobacillaceae	33795.1	29928.6	34471.2	32403.2	33551.1	35158	34462.4	33316.5	36830.1	35793.6	33298.4	35621.7	34128.8
Control	Cecum	Firmicutes;Bacilli;Lactobacillales;Lactobacillaceae	818.086	772.181	483.117	312.375	361.685	983.041	801.157	973.076	1926.31	851.735	829.34	983.838	823.713
MRF	Duodenum	Firmicutes;Bacilli;Lactobacillales;Lactobacillaceae	21092.4	19665	23606.4	18071.5	20403	18770	19736.9	18634.1	14339.6	19981.6	21722.7	20773.5	19859.2
MRF	Jejunum	Firmicutes;Bacilli;Lactobacillales;Lactobacillaceae	33218	36844.2	38286.6	39307.2	40122	39301.5	38730.1	28354	38828.2	40190.4	38342	36330.2	38536
MRF	Ileum	Firmicutes;Bacilli;Lactobacillales;Lactobacillaceae	34317.1	35988	35665.4	36252.6	38177.2	35254.8	35908.3	31827.8	32697.7	40196.7	35452.9	35987	35786.8
MRF	Cecum	Firmicutes;Bacilli;Lactobacillales;Lactobacillaceae	1702.11	4308.1	3216.19	3086.82	1346.33	3048.59	2149.7	3765.19	1995.83	5476.61	2759.01	3361.31	3067.71
Control	Duodenum	Firmicutes;Bacilli;Lactobacillales;Leuconostocaceae	5.98197	0	10.0332	10.3386	3.5176	18.552	8.86485	8.89852	7.7817	8.56106	15.2545	8.7174	8.79112
Control	Jejunum	Firmicutes;Bacilli;Lactobacillales;Leuconostocaceae	3	0	0	9.29606	0	42.7114	3.73333	3.79367	1.38193	53.0822	44.194	3.92236	3.7635
Control	Ileum	Firmicutes;Bacilli;Lactobacillales;Leuconostocaceae	2.57333	0	0	20.0173	0	48.6293	3.00252	2.88863	0	81.844	2.88707	50.9602	2.88785
Control	Cecum	Firmicutes;Bacilli;Lactobacillales;Leuconostocaceae	0	0	0	0	0	0	0	0	0	0	0	0	0
MRF	Duodenum	Firmicutes;Bacilli;Lactobacillales;Leuconostocaceae	69.5604	0	29.953	48.0254	51.7768	0	0	98.5422	0	25.3537	21.778	26.3584	25.856
MRF	Jejunum	Firmicutes;Bacilli;Lactobacillales;Leuconostocaceae	50.7059	40.2092	8.9525	5.5147	2.31289	0	9.05621	76.2332	0	11.6208	9.71781	8.49504	9.00436
MRF	Ileum	Firmicutes;Bacilli;Lactobacillales;Leuconostocaceae	2.17702	2.15807	3.39383	0	2.17706	0	2.27796	2.64325	2.89416	5.82815	2.24908	2.28295	2.26352
MRF	Cecum	Firmicutes;Bacilli;Lactobacillales;Leuconostocaceae	0	0	0	0	0	0	0	0	0	0	0	0	0
Control	Duodenum	Firmicutes;Bacilli;Lactobacillales;Streptococcaceae	17.9459	12.3851	15.0499	20.6773	5.2764	27.1145	22.1621	17.797	19.4543	27.11	11.8646	2.9058	17.8715
Control	Jejunum	Firmicutes;Bacilli;Lactobacillales;Streptococcaceae	12	25.7093	16.5268	15.9361	16.9288	22.6119	14.9333	25.2911	16.5832	8.25723	7.68592	14.382	16.2315
Control	Ileum	Firmicutes;Bacilli;Lactobacillales;Streptococcaceae	189.14	421.671	152.194	116.592	248.247	170.897	265.723	106.879	323.711	38.6057	177.555	46.3275	174.226
Control	Cecum	Firmicutes;Bacilli;Lactobacillales;Streptococcaceae	219.698	29.9585	28.775	27.3508	27.0552	22.8074	26.3508	10.797	31.349	245.715	12.2695	34.5685	28.0629
MRF	Duodenum	Firmicutes;Bacilli;Lactobacillales;Streptococcaceae	36.0684	13.4356	20.7367	32.5334	64.5218	49.9767	45.2702	56.4815	50.6899	17.5525	39.368	85.1579	42.3191
MRF	Jejunum	Firmicutes;Bacilli;Lactobacillales;Streptococcaceae	30.9869	8.79577	9.84775	0	12.7209	0	9.96184	85.7623	12.5796	0	10.6896	22.0871	10.3257
MRF	Ileum	Firmicutes;Bacilli;Lactobacillales;Streptococcaceae	4.89829	3.23711	6.78766	1.1499	4.89838	0	68.7945	107.58	6.51186	0	5.06042	67.3471	4.9794
MRF	Cecum	Firmicutes;Bacilli;Lactobacillales;Streptococcaceae	6.55077	6.9276	0	0	33.9173	6.03183	0	28.4703	0	6.47577	10.9178	8.80693	6.51327
Control	Duodenum	Firmicutes;Clostridia;Clostridiales;Clostridiaceae	0	2.75225	5.01662	6.89243	0	1.42708	5.9099	10.3816	7.7817	17.8355	6.77979	10.1703	6.34484
Control	Jejunum	Firmicutes;Clostridia;Clostridiales;Clostridiaceae	0	0	0	0	0	0	0	0	0	0	0	0	0
Control	Ileum	Firmicutes;Clostridia;Clostridiales;Clostridiaceae	2844.82	1636.08	163.33	828.786	833.546	573.825	620.021	596.502	516.187	40.1499	1016.25	52.5044	608.261
Control	Cecum	Firmicutes;Clostridia;Clostridiales;Clostridiaceae	263.06	376.479	384.676	218.806	473.324	803.689	344.872	541.647	313.49	395.875	385.466	457.275	385.071
MRF	Duodenum	Firmicutes;Clostridia;Clostridiales;Clostridiaceae	0	0	0	0	0	0	0	0	0	0	18.4276	0	0
MRF	Jejunum	Firmicutes;Clostridia;Clostridiales;Clostridiaceae	33.8039	3.19846	1.7905	0.919116	1.15644	0	10.8675	4.76457	2.28719	0	9.71781	0	2.03885
MRF	Ileum	Firmicutes;Clostridia;Clostridiales;Clostridiaceae	653.65	662.528	536.225	244.93	379.352	21.501	396.935	541.867	415.312	23.3126	707.334	27.3954	406.123
MRF	Cecum	Firmicutes;Clostridia;Clostridiales;Clostridiaceae	419.249	488.396	378.625	363.395	336.347	325.719	352.807	376.44	582.246	342.198	300.238	349.342	358.101
Control	Duodenum	Firmicutes;Clostridia;Clostridiales;Eubacteriaceae	0	9.63287	8.15201	11.2002	10.5528	15.6978	9.60358	0	6.48475	9.27448	20.3394	13.0761	9.61823
Control	Jejunum	Firmicutes;Clostridia;Clostridiales;Eubacteriaceae	0	2.70625	0	2.65602	0	6.28109	0	0	0	0	9.6074	0	0
Control	Ileum	Firmicutes;Clostridia;Clostridiales;Eubacteriaceae	1.28667	0	0	0	4.03654	1.38941	3.00252	1.44431	0	3.08845	1.44353	1.54425	1.41647
Control	Cecum	Firmicutes;Clostridia;Clostridiales;Eubacteriaceae	922.154	955.677	966.234	863.71	794.569	808.395	876.511	1148.08	1321.61	1004.91	1211.61	1379.1	960.956
MRF	Duodenum	Firmicutes;Clostridia;Clostridiales;Eubacteriaceae	0	23.0325	27.6489	30.9842	23.897	0	23.1167	177.857	22.5289	11.7017	26.8037	12.1654	23.0746
MRF	Jejunum	Firmicutes;Clostridia;Clostridiales;Eubacteriaceae	0	0	0	0	0	0	0	0	0	0	0	0	0
MRF	Ileum	Firmicutes;Clostridia;Clostridiales;Eubacteriaceae	1.08851	1.07904	2.26255	0	1.08853	0	1.13898	9.25138	4.34124	0	1.12454	1.14148	1.10653
MRF	Cecum	Firmicutes;Clostridia;Clostridiales;Eubacteriaceae	1215.17	1621.06	1489.05	1429.15	1322.78	1317.96	1387.51	1480.45	1902.46	2357.99	1315.59	1315.17	1408.33
Control	Duodenum	Firmicutes;Clostridia;Clostridiales;Incertae_sedis	0	0	0	0	0	0	0	0	0	0	0	0	0
Control	Jejunum	Firmicutes;Clostridia;Clostridiales;Incertae_sedis	0	0	0	0	0	0	0	0	0	0	0	0	0
Control	Ileum	Firmicutes;Clostridia;Clostridiales;Incertae_sedis	0	0	0	0	0	0	0	0	0	0	0	0	0
Control	Cecum	Firmicutes;Clostridia;Clostridiales;Incertae_sedis	367.127	227.685	337.728	426.097	273.4	282.558	363.364	401.287	367.938	233.115	248.457	527.625	350.546
MRF	Duodenum	Firmicutes;Clostridia;Clostridiales;Incertae_sedis	0	0	16.1285	0	0	0	0	0	0	0	13.4019	0	0
MRF	Jejunum	Firmicutes;Clostridia;Clostridiales;Incertae_sedis	0	1.59923	0	0	1.15644	0	0	0	0	0	0	0	0
MRF	Ileum	Firmicutes;Clostridia;Clostridiales;Incertae_sedis	0	0	0	0	0	0	0	0	0	0	0	0	0
MRF	Cecum	Firmicutes;Clostridia;Clostridiales;Incertae_sedis	461.829	221.683	375.443	396.987	245.901	199.051	453.61	373.277	287.738	540.727	300.238	369.891	371.584
Control	Duodenum	Firmicutes;Clostridia;Clostridiales;Lachnospiraceae	85.2431	36.8113	71.4868	98.2171	71.2314	128.556	84.216	84.536	77.1686	81.3301	101.273	61.7482	82.773
Control	Jejunum	Firmicutes;Clostridia;Clostridiales;Lachnospiraceae	1.5	6.08905	2.75447	12.7267	2.82147	15.0746	6.53332	6.63891	7.25514	6.19292	11.5289	9.80589	6.58612
Control	Ileum	Firmicutes;Clostridia;Clostridiales;Lachnospiraceae	0.643333	1.87409	0	0	5.04568	9.72585	1.50126	1.44431	0	12.3538	1.44353	9.26549	1.47279
Control	Cecum	Firmicutes;Clostridia;Clostridiales;Lachnospiraceae	5079.8	4321.27	4369.01	5159.9	4107.88	3655.31	3610.29	5191.24	4134.77	4692.22	3537.03	5248.65	4345.14
MRF	Duodenum	Firmicutes;Clostridia;Clostridiales;Lachnospiraceae	13.8725	213.531	20.1607	387.302	221.545	63.8001	214.311	267.386	344.504	76.061	455.663	400.614	217.928
MRF	Jejunum	Firmicutes;Clostridia;Clostridiales;Lachnospiraceae	421.141	74.7641	12.8319	23.7438	15.612	0.760312	153.503	126.857	154.386	1.4526	51.7473	67.5356	59.6415
MRF	Ileum	Firmicutes;Clostridia;Clostridiales;Lachnospiraceae	9.52446	8.09277	2.4511	0	19.8656	0	29.3288	38.3272	14.4708	1.45704	9.83971	17.8831	9.68208
MRF	Cecum	Firmicutes;Clostridia;Clostridiales;Lachnospiraceae	6122.89	6889.62	6379.2	6122.6	6012.31	6740.32	5809.46	6342.39	8085.44	6491.79	5284.88	6447.65	6360.79
Control	Duodenum	Firmicutes;Clostridia;Clostridiales;Oscillospiraceae	0	0	0	0	0	0	0	0	0	0	0	0	0
Control	Jejunum	Firmicutes;Clostridia;Clostridiales;Oscillospiraceae	0	0	0	0	0	0	0	0	0	0	0	0	0
Control	Ileum	Firmicutes;Clostridia;Clostridiales;Oscillospiraceae	0	0	0	0	0	0	0	0	0	0	0	0	0
Control	Cecum	Firmicutes;Clostridia;Clostridiales;Oscillospiraceae	283.295	328.046	331.67	315.254	253.465	337.043	321.757	424.68	310.19	324.47	335.877	523.986	326.258
MRF	Duodenum	Firmicutes;Clostridia;Clostridiales;Oscillospiraceae	0	0	0	0	0	0	0	0	0	0	0	0	0
MRF	Jejunum	Firmicutes;Clostridia;Clostridiales;Oscillospiraceae	0	0	0	0	0	0	0	0	0	0	0	0	0
MRF	Ileum	Firmicutes;Clostridia;Clostridiales;Oscillospiraceae	0	0	0	0	0	0	0	0	0	0	0	0	0
MRF	Cecum	Firmicutes;Clostridia;Clostridiales;Oscillospiraceae	226.001	249.394	232.266	222.923	220.463	220.162	243.111	281.539	250.501	210.462	163.766	214.302	224.462
Control	Duodenum	Firmicutes;Clostridia;Clostridiales;Peptostreptococcaceae	949.638	829.344	933.928	1094.17	1116.84	281.134	1335.14	281.787	865.498	1014.96	1076.29	495.439	941.783
Control	Jejunum	Firmicutes;Clostridia;Clostridiales;Peptostreptococcaceae	3495	721.665	731.771	708.271	55.0187	669.983	4073.47	5598.61	579.029	117.174	1024.79	3264.71	726.718
Control	Ileum	Firmicutes;Clostridia;Clostridiales;Peptostreptococcaceae	223.451	1796.16	1304.99	1737.76	88.9721	241.294	260.719	1692.14	97.9881	152.621	250.694	80.3009	245.994
Control	Cecum	Firmicutes;Clostridia;Clostridiales;Peptostreptococcaceae	14.4538	11.9834	12.6206	11.5161	2.84792	10.1366	11.0951	14.3959	13.1996	3.1502	3.06737	14.5552	11.7498
MRF	Duodenum	Firmicutes;Clostridia;Clostridiales;Peptostreptococcaceae	0	0	14.5925	0	0	0	0	0	0	7.80113	0	0	0
MRF	Jejunum	Firmicutes;Clostridia;Clostridiales;Peptostreptococcaceae	28.1699	46.511	7.162	1.83823	5.78222	10.6444	9.05621	0	0	8.71557	9.71781	8.49504	8.60531
MRF	Ileum	Firmicutes;Clostridia;Clostridiales;Peptostreptococcaceae	41.3633	483.049	206.364	1.1499	41.3641	2.1501	43.2813	863.352	1463.48	4.37111	14.619	43.3761	42.3227
MRF	Cecum	Firmicutes;Clostridia;Clostridiales;Peptostreptococcaceae	0	0	0	0	0	0	0	0	0	0	0	0	0
Control	Duodenum	Firmicutes;Clostridia;Clostridiales;Ruminococcaceae	29.9099	26.1464	94.6887	130.095	93.2165	263.058	111.549	170.555	124.507	107.727	230.513	79.9095	109.638
Control	Jejunum	Firmicutes;Clostridia;Clostridiales;Ruminococcaceae	1	1.35312	13.7724	30.5442	2.82147	28.893	12.4444	12.6456	13.8193	22.4125	28.8222	11.7671	13.209
Control	Ileum	Firmicutes;Clostridia;Clostridiales;Ruminococcaceae	0	0	0	8.42833	14.1279	5.55763	24.3955	7.22157	8.74894	7.72113	7.21766	24.708	7.47135
Control	Cecum	Firmicutes;Clostridia;Clostridiales;Ruminococcaceae	21854.2	23615.2	25888.4	24535.6	25339.3	19975.8	22759.5	19939.3	22912.3	24831.8	24178.9	20353	23263.7
MRF	Duodenum	Firmicutes;Clostridia;Clostridiales;Ruminococcaceae	18.0342	371.399	85.2508	472.508	385.339	23.3934	372.757	465.071	582.621	159.923	686.846	756.283	379.048
MRF	Jejunum	Firmicutes;Clostridia;Clostridiales;Ruminococcaceae	501.425	107.148	5.3715	40.4411	11.5644	1.52062	38.0361	100.056	48.0311	0	134.754	35.6792	39.2386
MRF	Ileum	Firmicutes;Clostridia;Clostridiales;Ruminococcaceae	4.89829	25.8969	5.09074	1.1499	4.89838	1.07505	5.12542	5.94732	11.5766	1.45704	5.06042	9.41718	5.07558
MRF	Cecum	Firmicutes;Clostridia;Clostridiales;Ruminococcaceae	26287.1	23739.2	25535.5	24508.3	28167.1	25939.1	25515.3	24278.6	24247	21873.5	26869.7	23560.5	25011.8
Control	Duodenum	Firmicutes;Clostridia;Incertae_sedis;Incertae_sedis	1.49549	6.88062	6.27078	8.61554	0	8.56246	7.38737	8.89852	6.48475	7.13422	0	8.7174	7.00742
Control	Jejunum	Firmicutes;Clostridia;Incertae_sedis;Incertae_sedis	0	0	0	0	0	0	0	0	0	0	0	0	0
Control	Ileum	Firmicutes;Clostridia;Incertae_sedis;Incertae_sedis	0	0	0	0	0	0	0	0	0	0	0	0	0
Control	Cecum	Firmicutes;Clostridia;Incertae_sedis;Incertae_sedis	306.421	383.469	245.345	273.508	205.05	278.757	341.174	431.878	362.988	346.522	337.41	414.822	339.292
MRF	Duodenum	Firmicutes;Clostridia;Incertae_sedis;Incertae_sedis	0	0	0	0	0	0	0	0	0	0	0	0	0
MRF	Jejunum	Firmicutes;Clostridia;Incertae_sedis;Incertae_sedis	0	0	0	0	0	0	0	0	0	0	0	0	0
MRF	Ileum	Firmicutes;Clostridia;Incertae_sedis;Incertae_sedis	0	0	0	0	0	0	0	0	0	0	0	0	0
MRF	Cecum	Firmicutes;Clostridia;Incertae_sedis;Incertae_sedis	325.901	523.034	316.581	500.814	186.545	467.467	326.125	314.755	179.413	322.169	242.92	246.594	319.375
Control	Duodenum	Firmicutes;Erysipelotrichia;Erysipelotrichales;Erysipelotrichaceae	6.72972	4.12837	7.52493	7.75399	7.9146	5.70831	6.64863	8.89852	3.89085	8.56106	8.47473	2.9058	7.12732
Control	Jejunum	Firmicutes;Erysipelotrichia;Erysipelotrichales;Erysipelotrichaceae	0	0	0	0	0	0	0	0	0	0	0	0	0
Control	Ileum	Firmicutes;Erysipelotrichia;Erysipelotrichales;Erysipelotrichaceae	0	0	0	0	0	0	0	0	0	0	0	0	0
Control	Cecum	Firmicutes;Erysipelotrichia;Erysipelotrichales;Erysipelotrichaceae	145.502	224.689	152.457	213.048	143.345	139.379	119.272	136.761	89.0971	158.56	156.436	76.4146	144.423
MRF	Duodenum	Firmicutes;Erysipelotrichia;Erysipelotrichales;Erysipelotrichaceae	0	0	0	0	0	0	0	0	39.4255	0	0	0	0
MRF	Jejunum	Firmicutes;Erysipelotrichia;Erysipelotrichales;Erysipelotrichaceae	0	0	1.7905	0	0	0	0	0	0	1.4526	0	0	0
MRF	Ileum	Firmicutes;Erysipelotrichia;Erysipelotrichales;Erysipelotrichaceae	0	0	0	0	0	0	0	0	0	0	0	0	0
MRF	Cecum	Firmicutes;Erysipelotrichia;Erysipelotrichales;Erysipelotrichaceae	65.5077	121.233	98.6334	94.666	87.6197	36.191	91.9078	161.332	88.014	100.374	84.6126	91.005	91.4564
Control	Duodenum	Firmicutes;Incertae_sedis;Incertae_sedis;Incertae_sedis	0	0	0	0	0	0	0	0	0	0	0	0	0
Control	Jejunum	Firmicutes;Incertae_sedis;Incertae_sedis;Incertae_sedis	0	0	0	0	0	0	0	0	0	0	0	0	0
Control	Ileum	Firmicutes;Incertae_sedis;Incertae_sedis;Incertae_sedis	0	0	0	0	0	0	0	0	0	0	0	0	0
Control	Cecum	Firmicutes;Incertae_sedis;Incertae_sedis;Incertae_sedis	69.3783	83.8839	142.361	66.2177	76.8937	121.639	127.593	100.772	92.397	88.2055	85.8863	101.886	90.3013
MRF	Duodenum	Firmicutes;Incertae_sedis;Incertae_sedis;Incertae_sedis	0	0	0	0	0	0	0	0	0	0	0	0	0
MRF	Jejunum	Firmicutes;Incertae_sedis;Incertae_sedis;Incertae_sedis	0	0	0	0	0	0	0	0	0	0	0	0	0
MRF	Ileum	Firmicutes;Incertae_sedis;Incertae_sedis;Incertae_sedis	0	0	0	0	0	0	0	0	0	0	0	0	0
MRF	Cecum	Firmicutes;Incertae_sedis;Incertae_sedis;Incertae_sedis	180.146	124.697	174.995	180.171	155.454	165.875	157.133	173.985	199.724	116.564	161.037	161.46	163.668
Control	Duodenum	Proteobacteria;Betaproteobacteria;Burkholderiales;Burkholderiaceae	0	13.7612	2.50831	2.58466	0	23.5468	7.018	7.04466	16.8604	4.28053	11.0172	9.44385	7.03133
Control	Jejunum	Proteobacteria;Betaproteobacteria;Burkholderiales;Burkholderiaceae	2	2.02968	0.688618	1.99201	0	10.6779	1.86666	1.89683	0.690966	2.94901	12.4896	1.74327	1.94442
Control	Ileum	Proteobacteria;Betaproteobacteria;Burkholderiales;Burkholderiaceae	1.28667	0	0	0	0	0	0	1.44431	0	0	0	0	0
Control	Cecum	Proteobacteria;Betaproteobacteria;Burkholderiales;Burkholderiaceae	0	0	0	0	0	0	0	0	0	0	0	0	0
MRF	Duodenum	Proteobacteria;Betaproteobacteria;Burkholderiales;Burkholderiaceae	0	0	16.1285	0	22.9013	0	0	9.61388	0	0	0	13.1792	0
MRF	Jejunum	Proteobacteria;Betaproteobacteria;Burkholderiales;Burkholderiaceae	0	0	2.68575	2.75735	0	0	0	0	0	0	0	0	0
MRF	Ileum	Proteobacteria;Betaproteobacteria;Burkholderiales;Burkholderiaceae	0	0	0	0	0	0	0	0	0	0	0	0	0
MRF	Cecum	Proteobacteria;Betaproteobacteria;Burkholderiales;Burkholderiaceae	0	0	0	0	0	0	0	0	0	0	0	0	0
Control	Duodenum	Proteobacteria;Betaproteobacteria;Burkholderiales;Comamonadaceae	0	0	0	0	0	0	0	0	0	0	0	0	0
Control	Jejunum	Proteobacteria;Betaproteobacteria;Burkholderiales;Comamonadaceae	0	0	0	0	0	0	0	0	0	0	0	0	0
Control	Ileum	Proteobacteria;Betaproteobacteria;Burkholderiales;Comamonadaceae	0	0	0	0	0	0	0	0	0	0	0	0	0
Control	Cecum	Proteobacteria;Betaproteobacteria;Burkholderiales;Comamonadaceae	0	0	0	0	0	0	0	0	0	0	0	0	0
MRF	Duodenum	Proteobacteria;Betaproteobacteria;Burkholderiales;Comamonadaceae	0	0	0	0	0	0	11.5584	0	0	0	0	0	0
MRF	Jejunum	Proteobacteria;Betaproteobacteria;Burkholderiales;Comamonadaceae	0	0	0	0	0	0	0	0	0	0	0	0	0
MRF	Ileum	Proteobacteria;Betaproteobacteria;Burkholderiales;Comamonadaceae	0	0	0	0	0	0	0	0	0	0	0	0	0
MRF	Cecum	Proteobacteria;Betaproteobacteria;Burkholderiales;Comamonadaceae	0	0	0	0	0	0	0	0	0	0	0	0	0
Control	Duodenum	Proteobacteria;Deltaproteobacteria;Desulfovibrionales;Desulfovibrionaceae	0	0	0	0	0	0	0	0	0	0	0	0	0
Control	Jejunum	Proteobacteria;Deltaproteobacteria;Desulfovibrionales;Desulfovibrionaceae	0	0	0	0	0	0	0	0	0	0	0	0	0
Control	Ileum	Proteobacteria;Deltaproteobacteria;Desulfovibrionales;Desulfovibrionaceae	0	0	0	0	0	0	0	0	0	0	0	0	0
Control	Cecum	Proteobacteria;Deltaproteobacteria;Desulfovibrionales;Desulfovibrionaceae	5.78153	5.9917	6.0579	5.75806	5.69583	5.06831	5.54754	7.19797	6.59979	6.3004	6.13474	7.27758	6.0248
MRF	Duodenum	Proteobacteria;Deltaproteobacteria;Desulfovibrionales;Desulfovibrionaceae	0	0	0	0	0	0	0	0	0	0	0	0	0
MRF	Jejunum	Proteobacteria;Deltaproteobacteria;Desulfovibrionales;Desulfovibrionaceae	0	0	0	0	0	0	0	0	0	0	0	0	0
MRF	Ileum	Proteobacteria;Deltaproteobacteria;Desulfovibrionales;Desulfovibrionaceae	0	0	0	0	0	0	0	0	0	0	0	0	0
MRF	Cecum	Proteobacteria;Deltaproteobacteria;Desulfovibrionales;Desulfovibrionaceae	0	0	0	0	0	0	0	0	0	0	0	0	0
Control	Duodenum	Proteobacteria;Gammaproteobacteria;Alteromonadales;Alteromonadaceae	3.73873	21.3299	92.1804	0	1.7588	12.1302	13.2973	12.6062	11.0241	20.6892	13.5596	12.3496	12.4779
Control	Jejunum	Proteobacteria;Gammaproteobacteria;Alteromonadales;Alteromonadaceae	62.5	416.085	153.562	84.3285	44.4382	79.7699	79.0221	80.2993	33.1664	76.6743	567.797	24.8416	79.396
Control	Ileum	Proteobacteria;Gammaproteobacteria;Alteromonadales;Alteromonadaceae	106.15	28.1114	140.439	132.746	56.5116	66.6916	51.7935	49.8289	60.3677	53.2758	30.3142	16.9867	54.8937
Control	Cecum	Proteobacteria;Gammaproteobacteria;Alteromonadales;Alteromonadaceae	0	0	0	0	0	0	0	0	0	0	0	0	0
MRF	Duodenum	Proteobacteria;Gammaproteobacteria;Alteromonadales;Alteromonadaceae	0	0	0	0	0	0	0	0	0	0	0	0	0
MRF	Jejunum	Proteobacteria;Gammaproteobacteria;Alteromonadales;Alteromonadaceae	0	0	14.324	10.1103	17.3467	3.04125	0	0	0	0	0	0	0
MRF	Ileum	Proteobacteria;Gammaproteobacteria;Alteromonadales;Alteromonadaceae	13.6064	9.17181	15.2722	5.17457	15.2394	2.1501	1.70847	9.25138	10.1296	2.18556	7.87177	7.99034	8.58107
MRF	Cecum	Proteobacteria;Gammaproteobacteria;Alteromonadales;Alteromonadaceae	0	0	0	0	0	0	0	0	0	0	0	0	0
Control	Duodenum	Proteobacteria;Gammaproteobacteria;Alteromonadales;Shewanellaceae	154.036	199.538	190.632	261.912	313.067	264.009	224.576	225.429	197.137	263.966	257.632	168.536	225.003
Control	Jejunum	Proteobacteria;Gammaproteobacteria;Alteromonadales;Shewanellaceae	10	13.5312	2.75447	2.65602	1.41074	2.51244	2.48888	2.52911	2.76386	2.35921	3.84296	13.0745	2.70524
Control	Ileum	Proteobacteria;Gammaproteobacteria;Alteromonadales;Shewanellaceae	0	0	1.23735	0	0	0	0	1.44431	0	0	0	1.54425	0
Control	Cecum	Proteobacteria;Gammaproteobacteria;Alteromonadales;Shewanellaceae	0	0	0	0	0	0	0	0	0	0	0	0	0
MRF	Duodenum	Proteobacteria;Gammaproteobacteria;Alteromonadales;Shewanellaceae	1803.42	1754.31	1755.71	1688.64	1178.92	1201.57	1760.72	1470.92	2016.33	1782.56	1740.57	1853.2	1755.01
MRF	Jejunum	Proteobacteria;Gammaproteobacteria;Alteromonadales;Shewanellaceae	22.536	6.39692	32.229	0	4.62577	6.0825	7.24497	19.0583	9.14878	1.4526	23.3227	6.79603	7.0205
MRF	Ileum	Proteobacteria;Gammaproteobacteria;Alteromonadales;Shewanellaceae	0	0	0	0	0	0	11.3898	0	14.4708	0	0	0	0
MRF	Cecum	Proteobacteria;Gammaproteobacteria;Alteromonadales;Shewanellaceae	0	0	0	3.05374	0	0	0	0	0	3.23788	0	2.93564	0
Control	Duodenum	Proteobacteria;Gammaproteobacteria;Enterobacterales;Enterobacteriaceae	44.8648	31.6509	53.3016	73.2321	74.749	82.7705	70.9188	63.0312	47.9872	88.4643	100.002	7.2645	66.975
Control	Jejunum	Proteobacteria;Gammaproteobacteria;Enterobacterales;Enterobacteriaceae	258	470.436	64.7301	288.178	0	321.592	333.51	212.445	11.0555	37.7473	322.809	155.587	235.223
Control	Ileum	Proteobacteria;Gammaproteobacteria;Enterobacterales;Enterobacteriaceae	824.753	1793.51	1123.51	1173.14	494.476	993.427	962.308	925.806	216.974	183.763	925.304	327.381	925.555
Control	Cecum	Proteobacteria;Gammaproteobacteria;Enterobacterales;Enterobacteriaceae	693.783	907.743	205.968	726.956	719.099	552.446	700.377	1338.82	471.885	795.425	903.851	964.279	723.027
MRF	Duodenum	Proteobacteria;Gammaproteobacteria;Enterobacterales;Enterobacteriaceae	24.9704	12.4759	0	4.64762	12.9442	13.8234	0	69.7006	9.38702	15.6023	20.1028	13.1792	13.0617
MRF	Jejunum	Proteobacteria;Gammaproteobacteria;Enterobacterales;Enterobacteriaceae	61.9739	47.9769	1.7905	0	0	39.5362	3.62249	16.676	11.436	0	52.4762	5.94653	8.69125
MRF	Ileum	Proteobacteria;Gammaproteobacteria;Enterobacterales;Enterobacteriaceae	131.71	42.6219	2.26255	0	47.8953	56.9776	14.8068	46.2569	4.34124	153.96	100.084	45.0883	45.6726
MRF	Cecum	Proteobacteria;Gammaproteobacteria;Enterobacterales;Enterobacteriaceae	966.238	682.369	0	1274.61	556.809	229.21	1648.41	623.183	335.13	178.084	537.699	1905.65	589.996
Control	Duodenum	Proteobacteria;Gammaproteobacteria;Oceanospirillales;Halomonadaceae	237.285	281.188	191.886	352.088	472.238	589.621	301.897	303.044	206.864	423.059	788.998	262.975	302.471
Control	Jejunum	Proteobacteria;Gammaproteobacteria;Oceanospirillales;Halomonadaceae	14.5	22.3265	26.1675	12.6161	20.4557	7.53731	18.0444	18.336	8.29159	17.1043	27.8615	30.0714	18.1902
Control	Ileum	Proteobacteria;Gammaproteobacteria;Oceanospirillales;Halomonadaceae	1.28667	1.87409	1.23735	1.40472	2.01827	1.38941	1.50126	1.44431	1.74979	1.54423	1.44353	1.54425	1.47279
Control	Cecum	Proteobacteria;Gammaproteobacteria;Oceanospirillales;Halomonadaceae	0	0	0	0	0	0	0	0	0	0	0	0	0
MRF	Duodenum	Proteobacteria;Gammaproteobacteria;Oceanospirillales;Halomonadaceae	2647.33	3498.7	2187.72	2687.23	1873.59	3513.61	3341.49	4169.02	3516.07	3382.93	3043.9	2214.78	3192.69
MRF	Jejunum	Proteobacteria;Gammaproteobacteria;Oceanospirillales;Halomonadaceae	33.8039	9.59539	50.134	0	6.93866	9.12374	10.8675	28.5874	13.7232	3.63149	50.5326	10.1941	10.5308
MRF	Ileum	Proteobacteria;Gammaproteobacteria;Oceanospirillales;Halomonadaceae	4.35404	5.9347	6.22202	0	2.17706	0	9.11185	5.28651	10.8531	0	4.49815	4.56591	4.53203
MRF	Cecum	Proteobacteria;Gammaproteobacteria;Oceanospirillales;Halomonadaceae	1.63769	3.4638	1.59086	0	1.41322	3.01592	2.96477	1.58168	0	1.61894	0	0	1.58627
Control	Duodenum	Proteobacteria;Gammaproteobacteria;Pseudomonadales;Pseudomonadaceae	1081.24	1385.07	965.699	1734.31	1876.64	1986.49	1487.08	1492.73	1305.38	1866.31	1705.96	1217.53	1489.9
Control	Jejunum	Proteobacteria;Gammaproteobacteria;Pseudomonadales;Pseudomonadaceae	47	141.627	141.855	28.5522	66.3046	45.852	58.4888	59.4341	29.0206	55.4414	90.3096	161.47	58.9614
Control	Ileum	Proteobacteria;Gammaproteobacteria;Pseudomonadales;Pseudomonadaceae	47.6067	60.908	12.9921	3.5118	5.04568	21.5358	19.5164	18.7761	9.62383	6.94902	34.6448	28.5686	19.1462
Control	Cecum	Proteobacteria;Gammaproteobacteria;Pseudomonadales;Pseudomonadaceae	8.67229	1.49793	3.02895	2.87903	2.84792	2.53415	6.93443	1.79949	4.94984	1.5751	3.06737	7.27758	2.95399
MRF	Duodenum	Proteobacteria;Gammaproteobacteria;Pseudomonadales;Pseudomonadaceae	14058.3	13964.4	11505.4	16180.7	14488.5	15922.4	14015.5	13345.3	19195.5	14189.3	11833.8	12958.2	14036.9
MRF	Jejunum	Proteobacteria;Gammaproteobacteria;Pseudomonadales;Pseudomonadaceae	208.458	59.1716	289.166	9.19116	42.7884	56.2631	67.016	176.289	84.6262	18.1574	237.115	62.8633	64.9396
MRF	Ileum	Proteobacteria;Gammaproteobacteria;Pseudomonadales;Pseudomonadaceae	20.1374	79.8487	37.3321	0	9.79676	0.537525	79.1592	24.4501	85.3777	2.18556	20.804	21.1173	20.9606
MRF	Cecum	Proteobacteria;Gammaproteobacteria;Pseudomonadales;Pseudomonadaceae	8.18846	8.6595	7.95431	12.215	8.47933	7.53979	14.8238	7.90841	5.07773	4.85683	4.09416	4.40347	7.93136

[truncated: 12 more sheets: 11. TR Genus, 12. TR Species, 13. TA Phylum, 14 TA Class, 15. TA Order, 16. TA Family, 17. TA Genus, 18. TA Species, 19. Pairwise, 20. Alpha, 21. Beta, 22. SCFA]
